# Supplementary material for: Alternative Splicing of Differentiated Myeloid Cell Transcripts after Infection by Anaplasma phagocytophilum Impacts a Selective Group of Cellular Programs
Source: Front Cell Infect Microbiol. 2018 Feb 2;8:14. doi: 10.3389/fcimb.2018.00014 (PMC5801399; doi:10.3389/fcimb.2018.00014)
Supplement: Table S1 — Human spliceosome components examined for differential gene expression by gene-level and transcript isoform-level RNAseq. [file Table1.XLSX]

## Sheet: Sheet1
Table S1. Human spliceosome components examined for differential gene expression by gene-level and transcript isoform-level RNAseq
gene	Classification	complex step	gene-level LFC*	transcript-level FC	LFC	transcript ID	comments
PHF5A	17S U2 snRNP, A complex, B complex, Bact complex, C complex, P complex	17S U2 snRNP	#N/A
RNU2-1	17S U2 snRNP, A complex, B complex, Bact complex, C complex, P complex	17S U2 snRNP	#N/A
SF3A1	17S U2 snRNP, A complex, B complex, Bact complex, C complex, P complex	17S U2 snRNP	#N/A
SF3A2	17S U2 snRNP, A complex, B complex, Bact complex, C complex, P complex	17S U2 snRNP	#N/A
SF3A3	17S U2 snRNP, A complex, B complex, Bact complex, C complex, P complex	17S U2 snRNP	#N/A
SF3B1	17S U2 snRNP, A complex, B complex, Bact complex, C complex, P complex	17S U2 snRNP	#N/A
SF3B2	17S U2 snRNP, A complex, B complex, Bact complex, C complex, P complex	17S U2 snRNP	#N/A
SF3B3	17S U2 snRNP, A complex, B complex, Bact complex, C complex, P complex	17S U2 snRNP	#N/A
SF3B4	17S U2 snRNP, A complex, B complex, Bact complex, C complex, P complex	17S U2 snRNP	#N/A
SF3B5	17S U2 snRNP, A complex, B complex, Bact complex, C complex, P complex	17S U2 snRNP	#N/A
SF3B6	17S U2 snRNP, A complex, B complex, Bact complex, C complex, P complex	17S U2 snRNP	#N/A
SNRPA1	17S U2 snRNP, A complex, B complex, Bact complex, C complex, P complex	17S U2 snRNP	#N/A
SNRPB2	17S U2 snRNP, A complex, B complex, Bact complex, C complex, P complex	17S U2 snRNP	#N/A
SMNDC1	A complex	17S U2 snRNP associated	#N/A	13.7821	3.78472	ENST00000369603	5 transcript splice variants; PRINCIPAL1 - APPRIS candidate principal isoform.
CHERP	A complex	17S U2 snRNP associated	#N/A
DDX46	17S U2 snRNP, A complex	17S U2 snRNP associated	#N/A
DHX15	A complex, B complex	17S U2 snRNP associated	#N/A
HTATSF1	17S U2 snRNP	17S U2 snRNP associated	#N/A
PUF60	A complex	17S U2 snRNP associated	#N/A
RBM17	A complex	17S U2 snRNP associated	#N/A
U2AF1	A complex	17S U2 snRNP associated	#N/A
U2AF2	A complex	17S U2 snRNP associated	#N/A
U2SURP	A complex	17S U2 snRNP associated	#N/A
EIF4A3	Bact complex, C complex, P complex	EJC/mRNP	#N/A
MAGOH	C complex, P complex	EJC/mRNP	#N/A
RBM8A	C complex, P complex	EJC/mRNP	#N/A
SAP18	Bact complex, C complex	EJC/mRNP	#N/A
HNRNPC	C complex, P complex	hnRNP	#N/A	0.120913	-3.04795	ENST00000555309	33 transcript splice variants; Transcript Support Level 5, for transcripts that are not supported at all by either an mRNA or an EST.
HNRNPA1	A complex	hnRNP	#N/A
HNRNPAB	A complex	hnRNP	#N/A
LSM2	B complex, tri-snRNP	LSm	#N/A
LSM3	B complex, tri-snRNP	LSm	#N/A
LSM4	B complex, tri-snRNP	LSm	#N/A
LSM5	B complex, tri-snRNP	LSm	#N/A
LSM6	B complex, tri-snRNP	LSm	#N/A
LSM7	B complex, tri-snRNP	LSm	#N/A
NAA38	B complex, tri-snRNP	LSm	#N/A
PRPF19	B complex, Bact complex, C complex, P complex	PRP19 complex	#N/A	68.8598	6.10559	ENST00000227524	7 transcript splice variants; PRINCIPAL1 - APPRIS candidate principal isoform.
CDC5L	B complex, Bact complex, C complex, P complex	PRP19 complex	#N/A	13.5014	3.75504	ENST00000371477	no splice variants recorded PRINCIPAL1 - APPRIS
BCAS2	B complex, Bact complex, C complex, P complex	PRP19 complex	#N/A
CTNNBL1	B complex, Bact complex, C complex, P complex	PRP19 complex	#N/A
CWC15	B complex, Bact complex, C complex, P complex	PRP19 complex	#N/A
PLRG1	B complex, Bact complex, C complex, P complex	PRP19 complex	#N/A
PQBP1	B complex	PRP19 complex	#N/A
WBP11	B complex	PRP19 complex	#N/A
AQR	B complex, Bact complex, C complex, P complex	PRP19 related	#N/A
BUD31	B complex, Bact complex, C complex, P complex	PRP19 related	#N/A
CRNKL1	B complex, Bact complex, C complex, P complex	PRP19 related	#N/A
ISY1	B complex, Bact complex, C complex, P complex	PRP19 related	#N/A
PPIE	B complex, Bact complex, C complex, P complex	PRP19 related	#N/A
PPIL1	B complex, Bact complex, C complex, P complex	PRP19 related	#N/A
RBM22	B complex, Bact complex, C complex, P complex	PRP19 related	#N/A
SNW1	B complex, Bact complex, C complex, P complex	PRP19 related	#N/A
XAB2	B complex, Bact complex, C complex, P complex	PRP19 related	#N/A
CCAR1	A complex	Recruited at A complex	#N/A
PRPF40A	A complex	Recruited at A complex	#N/A
RBM10	A complex	Recruited at A complex	#N/A
RBM25	A complex	Recruited at A complex	#N/A
RBM5	A complex	Recruited at A complex	#N/A
SF1	A complex	Recruited at A complex	#N/A
SUGP1	A complex	Recruited at A complex	#N/A
THRAP3	A complex	Recruited at A complex	#N/A
IK	B complex	Recruited at B complex	#N/A
MFAP1	B complex	Recruited at B complex	#N/A
PRPF38A	B complex	Recruited at B complex	#N/A
SMU1	B complex	Recruited at B complex	#N/A
TFIP11	B complex	Recruited at B complex	#N/A
WBP4	B complex	Recruited at B complex	#N/A
ZMAT2	B complex	Recruited at B complex	#N/A
GPKOW	Bact complex, C complex, P complex	Recruited at Bact complex	#N/A	19.9935	4.32146	ENST00000156109	no splice variants recorded
CWC22	Bact complex, C complex, P complex	Recruited at Bact complex	#N/A	18.2422	4.18921	ENST00000410053	PRINCIPAL1 - APPRIS candidate principal isoform.
CCDC12	Bact complex, C complex, P complex	Recruited at Bact complex	#N/A
CWC25	Bact complex	Recruited at Bact complex	#N/A
CWC27	Bact complex, C complex, P complex	Recruited at Bact complex	#N/A
DHX16	Bact complex, C complex, P complex	Recruited at Bact complex	#N/A
GPATCH1	Bact complex, C complex	Recruited at Bact complex	#N/A
PPIL2	Bact complex	Recruited at Bact complex	#N/A
PRCC	Bact complex	Recruited at Bact complex	#N/A
RNF113A	Bact complex, C complex, P complex	Recruited at Bact complex	#N/A
ZNF830	Bact complex, C complex, P complex	Recruited at Bact complex	#N/A
SYF2	C complex, P complex	Recruited at C complex	#N/A	51.4294	5.68452	ENST00000236273	4 transcript splice variants; PRINCIPAL1 - APPRIS candidate principal isoform.
C1orf55	C complex, P complex	Recruited at C complex	#N/A
C9orf78	C complex, P complex	Recruited at C complex	#N/A
CACTIN	C complex, P complex	Recruited at C complex	#N/A
CDK10	C complex, P complex	Recruited at C complex	#N/A
CXorf56	C complex, P complex	Recruited at C complex	#N/A
DDX41	C complex, P complex	Recruited at C complex	#N/A
DGCR14	C complex, P complex	Recruited at C complex	#N/A
DHX35	C complex	Recruited at C complex	#N/A
FAM32A	C complex, P complex	Recruited at C complex	#N/A
FAM50A	C complex, P complex	Recruited at C complex	#N/A
FRA10AC1	C complex, P complex	Recruited at C complex	#N/A
LENG1	C complex, P complex	Recruited at C complex	#N/A
NOSIP	C complex, P complex	Recruited at C complex	#N/A
PPIG	C complex, P complex	Recruited at C complex	#N/A
PPIL3	C complex, P complex	Recruited at C complex	#N/A
PPWD1	C complex, P complex	Recruited at C complex	#N/A
WDR83	C complex, P complex	Recruited at C complex	#N/A
BUD13	Bact complex, C complex, P complex	RES complex	#N/A
RBMX2	Bact complex, C complex	RES complex	#N/A
SNIP1	Bact complex, C complex, P complex	RES complex	#N/A
SLU7	C complex, P complex	Second step factors	#N/A	21.3243	4.41443	ENST00000297151	9 transcript splice variants; PRINCIPAL1 - APPRIS candidate principal isoform.
PRPF18	C complex	Second step factors	#N/A	9.22644	3.20577	ENST00000378572	3 transcript splice variants; PRINCIPAL1 - APPRIS candidate principal isoform.
CDC40	Bact complex, C complex, P complex	Second step factors	#N/A
DHX8	C complex, P complex	Second step factors	#N/A
SNRPB	17S U2 snRNP, A complex, B complex, Bact complex, C complex, U1 snRNP, U4/U6 snRNP, U5 snRNP, tri-snRNP, P complex	Sm	#N/A
SNRPD1	17S U2 snRNP, A complex, B complex, Bact complex, C complex, U1 snRNP, U4/U6 snRNP, U5 snRNP, tri-snRNP, P complex	Sm	#N/A
SNRPD2	17S U2 snRNP, A complex, B complex, Bact complex, C complex, U1 snRNP, U4/U6 snRNP, U5 snRNP, tri-snRNP, P complex	Sm	#N/A
SNRPD3	17S U2 snRNP, A complex, B complex, Bact complex, C complex, U1 snRNP, U4/U6 snRNP, U5 snRNP, tri-snRNP, P complex	Sm	#N/A
SNRPE	17S U2 snRNP, A complex, B complex, Bact complex, C complex, U1 snRNP, U4/U6 snRNP, U5 snRNP, tri-snRNP, P complex	Sm	#N/A
SNRPF	17S U2 snRNP, A complex, B complex, Bact complex, C complex, U1 snRNP, U4/U6 snRNP, U5 snRNP, tri-snRNP, P complex	Sm	#N/A
SNRPG	17S U2 snRNP, A complex, B complex, Bact complex, C complex, U1 snRNP, U4/U6 snRNP, U5 snRNP, tri-snRNP, P complex	Sm	#N/A
SRRM2	C complex, P complex	SR related	#N/A
SART1	B complex, tri-snRNP	tri-snRNP	#N/A
USP39	B complex, tri-snRNP	tri-snRNP	#N/A
RNU1-1	A complex, B complex, U1 snRNP	U1 snRNP	#N/A
SNRNP70	A complex, B complex, U1 snRNP	U1 snRNP	#N/A
SNRPA	A complex, B complex, U1 snRNP	U1 snRNP	#N/A
SNRPC	A complex, B complex, U1 snRNP	U1 snRNP	#N/A
NHP2L1	B complex, U4/U6 snRNP, tri-snRNP	U4/U6 snRNP	#N/A
PPIH	B complex, U4/U6 snRNP, tri-snRNP	U4/U6 snRNP	#N/A
PRPF3	B complex, U4/U6 snRNP, tri-snRNP	U4/U6 snRNP	#N/A
PRPF31	B complex, U4/U6 snRNP, tri-snRNP	U4/U6 snRNP	#N/A
PRPF4	B complex, U4/U6 snRNP, tri-snRNP	U4/U6 snRNP	#N/A
RNU4-1	B complex, U4/U6 snRNP, tri-snRNP	U4/U6 snRNP	#N/A
RNU6-1	B complex, Bact complex, C complex, U4/U6 snRNP, tri-snRNP, P complex	U4/U6 snRNP	#N/A
CD2BP2	U5 snRNP, tri-snRNP	U5 snRNP	#N/A
DDX23	B complex, U5 snRNP, tri-snRNP	U5 snRNP	#N/A
EFTUD2	B complex, Bact complex, C complex, U5 snRNP, tri-snRNP, P complex	U5 snRNP	#N/A
PRPF6	B complex, U5 snRNP, tri-snRNP	U5 snRNP	#N/A
PRPF8	B complex, Bact complex, C complex, U5 snRNP, tri-snRNP, P complex	U5 snRNP	#N/A
RNU5A-1	B complex, Bact complex, C complex, U5 snRNP, tri-snRNP, P complex	U5 snRNP	#N/A
SNRNP200	B complex, Bact complex, C complex, U5 snRNP, tri-snRNP, P complex	U5 snRNP	#N/A
SNRNP40	B complex, Bact complex, C complex, U5 snRNP, tri-snRNP, P complex	U5 snRNP	#N/A
TXNL4A	B complex, U5 snRNP, tri-snRNP	U5 snRNP	#N/A
* #N/A = no significant differential expression or no expression identified
