# Supplementary material for: Alternative Splicing of Differentiated Myeloid Cell Transcripts after Infection by Anaplasma phagocytophilum Impacts a Selective Group of Cellular Programs
Source: Front Cell Infect Microbiol. 2018 Feb 2;8:14. doi: 10.3389/fcimb.2018.00014 (PMC5801399; doi:10.3389/fcimb.2018.00014)
Supplement: Table S2 — GO Process enrichment for all transcripts and alternatively spliced isoforms (ASE). [file Table2.XLSX]

## Sheet: GO Processes sig isoforms vs al
Table S2. GO Process enrichment for all transcripts and alternatively spliced isoforms (ASE)
	GO Term	Description	shared GO	P-value	-log10 pval	FDR q-value	-log10 qval	Enrichment	N	B	n	b	Genes
Transcript	GO:0006952	defense response		3.34e-22	21.4763	2.13e-18	17.6716	3.01	9817	516	568	90	[MR1 - major histocompatibility complex, class i-related, CAPZA2 - capping protein (actin filament) muscle z-line, alpha 2, NCF2 - neutrophil cytosolic factor 2, BNIP3 - bcl2/adenovirus e1b 19kda interacting protein 3, IFIT3 - interferon-induced protein with tetratricopeptide repeats 3, BNIP3L - bcl2/adenovirus e1b 19kda interacting protein 3-like, HIST1H2BC - histone cluster 1, h2bc, PRG2 - prot…
Transcripts	GO:0006954	inflammatory response		6.55e-14	13.1838	9.28e-11	10.0325	3.57	9817	213	568	44	[CCR5 - chemokine (c-c motif) receptor 5 (gene/pseudogene), ICAM1 - intercellular adhesion molecule 1, CXCR4 - chemokine (c-x-c motif) receptor 4, PTAFR - platelet-activating factor receptor, AZU1 - azurocidin 1, CCR2 - chemokine (c-c motif) receptor 2, IL23A - interleukin 23, alpha subunit p19, NFE2L2 - nuclear factor (erythroid-derived 2)-like 2, TLR2 - toll-like receptor 2, PTGES - prostagland…
Transcript	GO:0050896	response to stimulus		9.84e-13	12.007	1.25e-09	8.90309	1.5	9817	2591	568	225	[NCF2 - neutrophil cytosolic factor 2, BNIP3 - bcl2/adenovirus e1b 19kda interacting protein 3, GFI1 - growth factor independent 1 transcription repressor, DNAJB2 - dnaj (hsp40) homolog, subfamily b, member 2, BNIP3L - bcl2/adenovirus e1b 19kda interacting protein 3-like, HVCN1 - hydrogen voltage-gated channel 1, MAP3K8 - mitogen-activated protein kinase kinase kinase 8, BPI - bactericidal/permea…
Transcripts	GO:0051094	positive regulation of developmental process		4.62e-11	10.3354	2.67e-08	7.57349	2.24	9817	556	568	72	[BNIP3 - bcl2/adenovirus e1b 19kda interacting protein 3, BNIP2 - bcl2/adenovirus e1b 19kda interacting protein 2, TNFRSF12A - tumor necrosis factor receptor superfamily, member 12a, ZNF385A - zinc finger protein 385a, SLC8A1 - solute carrier family 8 (sodium/calcium exchanger), member 1, IL23A - interleukin 23, alpha subunit p19, SHANK3 - sh3 and multiple ankyrin repeat domains 3, SPINT1 - serin…
Transcript	GO:0009605	response to external stimulus		6.15e-11	10.2111	3.41e-08	7.46725	2.09	9817	678	568	82	[MR1 - major histocompatibility complex, class i-related, GFI1 - growth factor independent 1 transcription repressor, BNIP3 - bcl2/adenovirus e1b 19kda interacting protein 3, IFIT3 - interferon-induced protein with tetratricopeptide repeats 3, BNIP3L - bcl2/adenovirus e1b 19kda interacting protein 3-like, HIST1H2BC - histone cluster 1, h2bc, PRG2 - proteoglycan 2, bone marrow (natural killer cell…
Transcripts	GO:0006950	response to stress		6.64e-11	10.1778	3.53e-08	7.45223	1.6	9817	1750	568	162	[NCF2 - neutrophil cytosolic factor 2, APEX1 - apex nuclease (multifunctional dna repair enzyme) 1, DNAJB2 - dnaj (hsp40) homolog, subfamily b, member 2, BNIP3 - bcl2/adenovirus e1b 19kda interacting protein 3, BNIP3L - bcl2/adenovirus e1b 19kda interacting protein 3-like, MAP3K8 - mitogen-activated protein kinase kinase kinase 8, ZNF385A - zinc finger protein 385a, BPI - bactericidal/permeabilit…
Transcript	GO:0023051	regulation of signaling		7.98e-11	10.098	3.91e-08	7.40782	1.6	9817	1754	568	162	[ARAP1 - arfgap with rhogap domain, ankyrin repeat and ph domain 1, ARAP2 - arfgap with rhogap domain, ankyrin repeat and ph domain 2, GFI1 - growth factor independent 1 transcription repressor, BNIP3 - bcl2/adenovirus e1b 19kda interacting protein 3, TSPAN14 - tetraspanin 14, BIRC3 - baculoviral iap repeat containing 3, TNFRSF12A - tumor necrosis factor receptor superfamily, member 12a, MAP3K8 -…
Transcripts	GO:0010646	regulation of cell communication		1.44e-10	9.84164	6.1e-08	7.21467	1.59	9817	1738	568	160	[ARAP1 - arfgap with rhogap domain, ankyrin repeat and ph domain 1, ARAP2 - arfgap with rhogap domain, ankyrin repeat and ph domain 2, GFI1 - growth factor independent 1 transcription repressor, BNIP3 - bcl2/adenovirus e1b 19kda interacting protein 3, TSPAN14 - tetraspanin 14, BIRC3 - baculoviral iap repeat containing 3, TNFRSF12A - tumor necrosis factor receptor superfamily, member 12a, MAP3K8 -…
Transcript	GO:0019221	cytokine-mediated signaling pathway		2.24e-10	9.64975	9.21e-08	7.03574	2.76	9817	288	568	46	[CCR5 - chemokine (c-c motif) receptor 5 (gene/pseudogene), ICAM1 - intercellular adhesion molecule 1, IFIT3 - interferon-induced protein with tetratricopeptide repeats 3, CXCR4 - chemokine (c-x-c motif) receptor 4, IRF9 - interferon regulatory factor 9, PTAFR - platelet-activating factor receptor, BIRC3 - baculoviral iap repeat containing 3, TNFRSF12A - tumor necrosis factor receptor superfamily…
Transcripts	GO:0043207	response to external biotic stimulus		2.93e-10	9.53313	1.17e-07	6.93181	2.44	9817	396	568	56	[MR1 - major histocompatibility complex, class i-related, BNIP3 - bcl2/adenovirus e1b 19kda interacting protein 3, GFI1 - growth factor independent 1 transcription repressor, BNIP3L - bcl2/adenovirus e1b 19kda interacting protein 3-like, IFIT3 - interferon-induced protein with tetratricopeptide repeats 3, HIST1H2BC - histone cluster 1, h2bc, PRG2 - proteoglycan 2, bone marrow (natural killer cell…
Transcript	GO:0009966	regulation of signal transduction		3.86e-10	9.41341	1.49e-07	6.82681	1.6	9817	1616	568	150	[ARAP1 - arfgap with rhogap domain, ankyrin repeat and ph domain 1, ARAP2 - arfgap with rhogap domain, ankyrin repeat and ph domain 2, BNIP3 - bcl2/adenovirus e1b 19kda interacting protein 3, GFI1 - growth factor independent 1 transcription repressor, TSPAN14 - tetraspanin 14, BIRC3 - baculoviral iap repeat containing 3, TNFRSF12A - tumor necrosis factor receptor superfamily, member 12a, MAP3K8 -…
Transcripts	GO:0007166	cell surface receptor signaling pathway		9.81e-10	9.00833	3.47e-07	6.45967	1.79	9817	1013	568	105	[NCF2 - neutrophil cytosolic factor 2, BIRC3 - baculoviral iap repeat containing 3, TNFRSF12A - tumor necrosis factor receptor superfamily, member 12a, FLT3 - fms-related tyrosine kinase 3, CLEC4A - c-type lectin domain family 4, member a, BST2 - bone marrow stromal cell antigen 2, CD74 - cd74 molecule, major histocompatibility complex, class ii invariant chain, CDA - cytidine deaminase, CD79A - …
Transcript	GO:0009607	response to biotic stimulus		1.33e-09	8.87615	4.59e-07	6.33819	2.35	9817	412	568	56	[MR1 - major histocompatibility complex, class i-related, BNIP3 - bcl2/adenovirus e1b 19kda interacting protein 3, GFI1 - growth factor independent 1 transcription repressor, BNIP3L - bcl2/adenovirus e1b 19kda interacting protein 3-like, IFIT3 - interferon-induced protein with tetratricopeptide repeats 3, HIST1H2BC - histone cluster 1, h2bc, PRG2 - proteoglycan 2, bone marrow (natural killer cell…
Transcripts	GO:0065007	biological regulation		1.62e-09	8.79048	5.43e-07	6.2652	1.18	9817	6207	568	424	[ARAP1 - arfgap with rhogap domain, ankyrin repeat and ph domain 1, ARAP2 - arfgap with rhogap domain, ankyrin repeat and ph domain 2, GFI1 - growth factor independent 1 transcription repressor, RGL4 - ral guanine nucleotide dissociation stimulator-like 4, KRCC1 - lysine-rich coiled-coil 1, HVCN1 - hydrogen voltage-gated channel 1, MAP3K8 - mitogen-activated protein kinase kinase kinase 8, TNFRSF…
Transcript	GO:0048584	positive regulation of response to stimulus		1.66e-09	8.77989	5.44e-07	6.2644	1.75	9817	1076	568	109	[ARAP1 - arfgap with rhogap domain, ankyrin repeat and ph domain 1, GFI1 - growth factor independent 1 transcription repressor, BNIP3 - bcl2/adenovirus e1b 19kda interacting protein 3, TSPAN14 - tetraspanin 14, BIRC3 - baculoviral iap repeat containing 3, MAP3K8 - mitogen-activated protein kinase kinase kinase 8, TNFRSF12A - tumor necrosis factor receptor superfamily, member 12a, FLT3 - fms-relat…
Transcripts	GO:0050789	regulation of biological process		2.08e-09	8.68194	6.64e-07	6.17783	1.19	9817	5879	568	406	[ARAP1 - arfgap with rhogap domain, ankyrin repeat and ph domain 1, ARAP2 - arfgap with rhogap domain, ankyrin repeat and ph domain 2, GFI1 - growth factor independent 1 transcription repressor, RGL4 - ral guanine nucleotide dissociation stimulator-like 4, KRCC1 - lysine-rich coiled-coil 1, HVCN1 - hydrogen voltage-gated channel 1, TNFRSF12A - tumor necrosis factor receptor superfamily, member 12…
Transcript	GO:0002684	positive regulation of immune system process		2.21e-09	8.65561	6.87e-07	6.16304	2.19	9817	498	568	63	[BIRC3 - baculoviral iap repeat containing 3, MAP3K8 - mitogen-activated protein kinase kinase kinase 8, CLEC4A - c-type lectin domain family 4, member a, IL23A - interleukin 23, alpha subunit p19, DENND1B - denn/madd domain containing 1b, CD74 - cd74 molecule, major histocompatibility complex, class ii invariant chain, CASP8 - caspase 8, apoptosis-related cysteine peptidase, PNP - purine nucleos…
Transcripts	GO:0010033	response to organic substance		3.32e-09	8.47886	9.85e-07	6.00656	1.73	9817	1089	568	109	[APEX1 - apex nuclease (multifunctional dna repair enzyme) 1, GFI1 - growth factor independent 1 transcription repressor, DNAJB2 - dnaj (hsp40) homolog, subfamily b, member 2, FLT3 - fms-related tyrosine kinase 3, ANXA7 - annexin a7, BST2 - bone marrow stromal cell antigen 2, LDLR - low density lipoprotein receptor, SPINT1 - serine peptidase inhibitor, kunitz type 1, ZFP36L2 - zfp36 ring finger p…
Transcript	GO:0042221	response to chemical		9.79e-09	8.00922	2.77e-06	5.55752	1.62	9817	1346	568	126	[APEX1 - apex nuclease (multifunctional dna repair enzyme) 1, NCF2 - neutrophil cytosolic factor 2, GFI1 - growth factor independent 1 transcription repressor, BNIP3 - bcl2/adenovirus e1b 19kda interacting protein 3, DNAJB2 - dnaj (hsp40) homolog, subfamily b, member 2, BNIP3L - bcl2/adenovirus e1b 19kda interacting protein 3-like, HVCN1 - hydrogen voltage-gated channel 1, FLT3 - fms-related tyro…
Transcripts	GO:0016192	vesicle-mediated transport		1.05e-08	7.97881	2.91e-06	5.53611	1.74	9817	1003	568	101	[NCF2 - neutrophil cytosolic factor 2, HVCN1 - hydrogen voltage-gated channel 1, TSPAN14 - tetraspanin 14, ARFGAP2 - adp-ribosylation factor gtpase activating protein 2, ARHGAP27 - rho gtpase activating protein 27, BPI - bactericidal/permeability-increasing protein, BST2 - bone marrow stromal cell antigen 2, LDLR - low density lipoprotein receptor, TBC1D10A - tbc1 domain family, member 10a, CDA -…
Transcript	GO:0010941	regulation of cell death		2.29e-08	7.64016	6.09e-06	5.21538	1.76	9817	924	568	94	[APEX1 - apex nuclease (multifunctional dna repair enzyme) 1, TIMP1 - timp metallopeptidase inhibitor 1, BNIP3 - bcl2/adenovirus e1b 19kda interacting protein 3, BNIP3L - bcl2/adenovirus e1b 19kda interacting protein 3-like, IFIT3 - interferon-induced protein with tetratricopeptide repeats 3, BNIP2 - bcl2/adenovirus e1b 19kda interacting protein 2, BIRC3 - baculoviral iap repeat containing 3, FLT…
Transcripts	GO:0065008	regulation of biological quality		2.43e-08	7.61439	6.31e-06	5.19997	1.52	9817	1669	568	147	[NCF2 - neutrophil cytosolic factor 2, APEX1 - apex nuclease (multifunctional dna repair enzyme) 1, ARAP1 - arfgap with rhogap domain, ankyrin repeat and ph domain 1, BNIP3 - bcl2/adenovirus e1b 19kda interacting protein 3, BNIP3L - bcl2/adenovirus e1b 19kda interacting protein 3-like, FLT3 - fms-related tyrosine kinase 3, ZNF385A - zinc finger protein 385a, AKAP1 - a kinase (prka) anchor protein…
Transcript	GO:0042981	regulation of apoptotic process		2.93e-08	7.53313	7.47e-06	5.12668	1.79	9817	849	568	88	[APEX1 - apex nuclease (multifunctional dna repair enzyme) 1, TIMP1 - timp metallopeptidase inhibitor 1, BNIP3 - bcl2/adenovirus e1b 19kda interacting protein 3, BNIP3L - bcl2/adenovirus e1b 19kda interacting protein 3-like, IFIT3 - interferon-induced protein with tetratricopeptide repeats 3, BNIP2 - bcl2/adenovirus e1b 19kda interacting protein 2, BIRC3 - baculoviral iap repeat containing 3, FLT…
Transcripts	GO:1901700	response to oxygen-containing compound		2.95e-08	7.53018	7.37e-06	5.13253	1.9	9817	681	568	75	[APEX1 - apex nuclease (multifunctional dna repair enzyme) 1, TIMP1 - timp metallopeptidase inhibitor 1, GFI1 - growth factor independent 1 transcription repressor, BNIP3 - bcl2/adenovirus e1b 19kda interacting protein 3, MTR - 5-methyltetrahydrofolate-homocysteine methyltransferase, SLC8A1 - solute carrier family 8 (sodium/calcium exchanger), member 1, LDLR - low density lipoprotein receptor, CA…
Transcript	GO:0044283	small molecule biosynthetic process		2.99e-08	7.52433	7.32e-06	5.13549	2.6	9817	259	568	39	[PRKAG2 - protein kinase, amp-activated, gamma 2 non-catalytic subunit, LSS - lanosterol synthase (2,3-oxidosqualene-lanosterol cyclase), MTR - 5-methyltetrahydrofolate-homocysteine methyltransferase, GLUL - glutamate-ammonia ligase, ACSS1 - acyl-coa synthetase short-chain family member 1, ALOX5AP - arachidonate 5-lipoxygenase-activating protein, PTS - 6-pyruvoyltetrahydropterin synthase, PTAFR -…
Transcripts	GO:0098542	defense response to other organism		3.82e-08	7.41794	9.2e-06	5.03621	2.85	9817	200	568	33	[MR1 - major histocompatibility complex, class i-related, BNIP3 - bcl2/adenovirus e1b 19kda interacting protein 3, BNIP3L - bcl2/adenovirus e1b 19kda interacting protein 3-like, IFIT3 - interferon-induced protein with tetratricopeptide repeats 3, HIST1H2BC - histone cluster 1, h2bc, IRF9 - interferon regulatory factor 9, PRG2 - proteoglycan 2, bone marrow (natural killer cell activator, eosinophi…
Transcript	GO:0009617	response to bacterium		4.11e-08	7.38616	9.71e-06	5.01278	3.8	9817	100	568	22	[MR1 - major histocompatibility complex, class i-related, IL27RA - interleukin 27 receptor, alpha, HIST1H2BC - histone cluster 1, h2bc, PTAFR - platelet-activating factor receptor, TNFRSF14 - tumor necrosis factor receptor superfamily, member 14, CD36 - cd36 molecule (thrombospondin receptor), LYZ - lysozyme, PRG2 - proteoglycan 2, bone marrow (natural killer cell activator, eosinophil granule ma…
Transcripts	GO:0050794	regulation of cellular process		4.23e-08	7.37366	9.79e-06	5.00922	1.19	9817	5581	568	384	[NCF2 - neutrophil cytosolic factor 2, ARAP1 - arfgap with rhogap domain, ankyrin repeat and ph domain 1, TRIM65 - tripartite motif containing 65, ARAP2 - arfgap with rhogap domain, ankyrin repeat and ph domain 2, RGL4 - ral guanine nucleotide dissociation stimulator-like 4, BNIP3 - bcl2/adenovirus e1b 19kda interacting protein 3, GFI1 - growth factor independent 1 transcription repressor, DNAJB2…
Transcript	GO:0043067	regulation of programmed cell death		4.31e-08	7.36552	9.81e-06	5.00833	1.78	9817	856	568	88	[APEX1 - apex nuclease (multifunctional dna repair enzyme) 1, TIMP1 - timp metallopeptidase inhibitor 1, BNIP3 - bcl2/adenovirus e1b 19kda interacting protein 3, BNIP3L - bcl2/adenovirus e1b 19kda interacting protein 3-like, IFIT3 - interferon-induced protein with tetratricopeptide repeats 3, BNIP2 - bcl2/adenovirus e1b 19kda interacting protein 2, BIRC3 - baculoviral iap repeat containing 3, FLT…
Transcript	GO:0002696	positive regulation of leukocyte activation		7.72e-08	7.11238	1.73e-05	4.76195	3.08	9817	157	568	28	[ITGAM - integrin, alpha m (complement component 3 receptor 3 subunit), PTAFR - platelet-activating factor receptor, MAP3K8 - mitogen-activated protein kinase kinase kinase 8, CCR2 - chemokine (c-c motif) receptor 2, IL23A - interleukin 23, alpha subunit p19, CD74 - cd74 molecule, major histocompatibility complex, class ii invariant chain, TNFSF13 - tumor necrosis factor (ligand) superfamily, mem…
Transcripts	GO:0042742	defense response to bacterium		7.84e-08	7.10568	1.72e-05	4.76447	3.97	9817	87	568	20	[MR1 - major histocompatibility complex, class i-related, IL27RA - interleukin 27 receptor, alpha, HIST1H2BC - histone cluster 1, h2bc, TNFRSF14 - tumor necrosis factor receptor superfamily, member 14, CD36 - cd36 molecule (thrombospondin receptor), LYZ - lysozyme, PRG2 - proteoglycan 2, bone marrow (natural killer cell activator, eosinophil granule major basic protein), COCH - cochlin, HIST1H2BK…
Transcripts	GO:0042127	regulation of cell proliferation		8.93e-08	7.04915	1.9e-05	4.72125	1.81	9817	764	568	80	[TIMP1 - timp metallopeptidase inhibitor 1, DNAJB2 - dnaj (hsp40) homolog, subfamily b, member 2, IFIT3 - interferon-induced protein with tetratricopeptide repeats 3, EMP3 - epithelial membrane protein 3, FLT3 - fms-related tyrosine kinase 3, BIRC7 - baculoviral iap repeat containing 7, SDC4 - syndecan 4, CDCA7 - cell division cycle associated 7, IL23A - interleukin 23, alpha subunit p19, CD74 - …
Transcript	GO:0033993	response to lipid		1.07e-07	6.97062	2.23e-05	4.6517	2.26	9817	360	568	47	[PPARGC1B - peroxisome proliferator-activated receptor gamma, coactivator 1 beta, CCR5 - chemokine (c-c motif) receptor 5 (gene/pseudogene), ICAM1 - intercellular adhesion molecule 1, GFI1 - growth factor independent 1 transcription repressor, PTAFR - platelet-activating factor receptor, FLT3 - fms-related tyrosine kinase 3, JUNB - jun b proto-oncogene, GDAP2 - ganglioside induced differentiation…
Transcript	GO:0070887	cellular response to chemical stimulus		1.09e-07	6.96257	2.25e-05	4.64782	1.78	9817	807	568	83	[NCF2 - neutrophil cytosolic factor 2, APEX1 - apex nuclease (multifunctional dna repair enzyme) 1, MTR - 5-methyltetrahydrofolate-homocysteine methyltransferase, BNIP3 - bcl2/adenovirus e1b 19kda interacting protein 3, GFI1 - growth factor independent 1 transcription repressor, BNIP3L - bcl2/adenovirus e1b 19kda interacting protein 3-like, IFIT3 - interferon-induced protein with tetratricopeptid…
Transcripts	GO:0051249	regulation of lymphocyte activation		1.11e-07	6.95468	2.24e-05	4.64975	2.68	9817	219	568	34	[SAMSN1 - sam domain, sh3 domain and nuclear localization signals 1, MAP3K8 - mitogen-activated protein kinase kinase kinase 8, SDC4 - syndecan 4, CCR2 - chemokine (c-c motif) receptor 2, IL23A - interleukin 23, alpha subunit p19, CD74 - cd74 molecule, major histocompatibility complex, class ii invariant chain, TNFSF13 - tumor necrosis factor (ligand) superfamily, member 13, PNP - purine nucleosi…
Transcripts	GO:0042592	homeostatic process		1.24e-07	6.90658	2.46e-05	4.60906	1.86	9817	679	568	73	[APEX1 - apex nuclease (multifunctional dna repair enzyme) 1, NCF2 - neutrophil cytosolic factor 2, BNIP3 - bcl2/adenovirus e1b 19kda interacting protein 3, FLT3 - fms-related tyrosine kinase 3, SLC8A1 - solute carrier family 8 (sodium/calcium exchanger), member 1, PDIA5 - protein disulfide isomerase family a, member 5, ANXA7 - annexin a7, MTHFD1 - methylenetetrahydrofolate dehydrogenase (nadp+ d…
Transcript	GO:0050867	positive regulation of cell activation		1.34e-07	6.8729	2.63e-05	4.58004	3.01	9817	161	568	28	[PTAFR - platelet-activating factor receptor, ITGAM - integrin, alpha m (complement component 3 receptor 3 subunit), MAP3K8 - mitogen-activated protein kinase kinase kinase 8, CCR2 - chemokine (c-c motif) receptor 2, IL23A - interleukin 23, alpha subunit p19, CD74 - cd74 molecule, major histocompatibility complex, class ii invariant chain, TNFSF13 - tumor necrosis factor (ligand) superfamily, mem…
Transcripts	GO:0032879	regulation of localization		1.58e-07	6.80134	3.06e-05	4.51428	1.57	9817	1296	568	118	[APEX1 - apex nuclease (multifunctional dna repair enzyme) 1, ARAP1 - arfgap with rhogap domain, ankyrin repeat and ph domain 1, BNIP3L - bcl2/adenovirus e1b 19kda interacting protein 3-like, HVCN1 - hydrogen voltage-gated channel 1, APOC1 - apolipoprotein c-i, SDC4 - syndecan 4, BST2 - bone marrow stromal cell antigen 2, LDLR - low density lipoprotein receptor, CD74 - cd74 molecule, major histoc…
Transcript	GO:0043069	negative regulation of programmed cell death		1.85e-07	6.73283	3.53e-05	4.45223	2.05	9817	473	568	56	[BNIP3 - bcl2/adenovirus e1b 19kda interacting protein 3, TIMP1 - timp metallopeptidase inhibitor 1, IFIT3 - interferon-induced protein with tetratricopeptide repeats 3, BNIP3L - bcl2/adenovirus e1b 19kda interacting protein 3-like, BNIP2 - bcl2/adenovirus e1b 19kda interacting protein 2, BIRC3 - baculoviral iap repeat containing 3, BIRC7 - baculoviral iap repeat containing 7, ZNF385A - zinc fing…
Transcript	GO:0008219	cell death		1.86e-07	6.73049	3.49e-05	4.45717	2.06	9817	461	568	55	[BNIP3 - bcl2/adenovirus e1b 19kda interacting protein 3, BNIP2 - bcl2/adenovirus e1b 19kda interacting protein 2, BIRC3 - baculoviral iap repeat containing 3, EMP3 - epithelial membrane protein 3, BIRC7 - baculoviral iap repeat containing 7, ZNF385A - zinc finger protein 385a, BBC3 - bcl2 binding component 3, CDCA7 - cell division cycle associated 7, PKP4 - plakophilin 4, CASP8 - caspase 8, apop…
Transcripts	GO:0007155	cell adhesion		1.89e-07	6.72354	3.49e-05	4.45717	2.4	9817	288	568	40	[PKD1 - polycystic kidney disease 1 (autosomal dominant), ICAM1 - intercellular adhesion molecule 1, ITGA9 - integrin, alpha 9, FGFRL1 - fibroblast growth factor receptor-like 1, ITGAM - integrin, alpha m (complement component 3 receptor 3 subunit), ICAM3 - intercellular adhesion molecule 3, TNFRSF12A - tumor necrosis factor receptor superfamily, member 12a, SIGLEC14 - sialic acid binding ig-like…
Transcripts	GO:0070663	regulation of leukocyte proliferation		2.09e-07	6.67985	3.81e-05	4.41908	3.49	9817	109	568	22	[ZP3 - zona pellucida glycoprotein 3 (sperm receptor), TNFRSF14 - tumor necrosis factor receptor superfamily, member 14, IGFBP2 - insulin-like growth factor binding protein 2, 36kda, CDKN1A - cyclin-dependent kinase inhibitor 1a (p21, cip1), BCL6 - b-cell cll/lymphoma 6, AIF1 - allograft inflammatory factor 1, CD320 - cd320 molecule, CD40 - cd40 molecule, tnf receptor superfamily member 5, IL1B -…
Transcript	GO:0022610	biological adhesion		2.28e-07	6.64207	4.1e-05	4.38722	2.38	9817	290	568	40	[PKD1 - polycystic kidney disease 1 (autosomal dominant), ICAM1 - intercellular adhesion molecule 1, ITGA9 - integrin, alpha 9, FGFRL1 - fibroblast growth factor receptor-like 1, ITGAM - integrin, alpha m (complement component 3 receptor 3 subunit), ICAM3 - intercellular adhesion molecule 3, TNFRSF12A - tumor necrosis factor receptor superfamily, member 12a, SIGLEC14 - sialic acid binding ig-like…
Transcripts	GO:0043066	negative regulation of apoptotic process		2.48e-07	6.60555	4.39e-05	4.35754	2.04	9817	465	568	55	[BNIP3 - bcl2/adenovirus e1b 19kda interacting protein 3, TIMP1 - timp metallopeptidase inhibitor 1, BNIP3L - bcl2/adenovirus e1b 19kda interacting protein 3-like, IFIT3 - interferon-induced protein with tetratricopeptide repeats 3, BNIP2 - bcl2/adenovirus e1b 19kda interacting protein 2, BIRC3 - baculoviral iap repeat containing 3, BIRC7 - baculoviral iap repeat containing 7, ZNF385A - zinc fing…
Transcript	GO:0045785	positive regulation of cell adhesion		3.02e-07	6.51999	5.27e-05	4.27819	2.77	9817	187	568	30	[ICAM1 - intercellular adhesion molecule 1, FLOT1 - flotillin 1, PTAFR - platelet-activating factor receptor, MAP3K8 - mitogen-activated protein kinase kinase kinase 8, AZU1 - azurocidin 1, CCR2 - chemokine (c-c motif) receptor 2, SDC4 - syndecan 4, IL23A - interleukin 23, alpha subunit p19, CD74 - cd74 molecule, major histocompatibility complex, class ii invariant chain, PNP - purine nucleoside …
Transcripts	GO:0051239	regulation of multicellular organismal process		3.16e-07	6.50031	5.44e-05	4.2644	1.56	9817	1284	568	116	[GFI1 - growth factor independent 1 transcription repressor, BIRC3 - baculoviral iap repeat containing 3, TNFRSF12A - tumor necrosis factor receptor superfamily, member 12a, APOC1 - apolipoprotein c-i, BPI - bactericidal/permeability-increasing protein, BST2 - bone marrow stromal cell antigen 2, LDLR - low density lipoprotein receptor, CD74 - cd74 molecule, major histocompatibility complex, class…
Transcript	GO:0050670	regulation of lymphocyte proliferation		4.64e-07	6.33348	7.79e-05	4.10846	3.46	9817	105	568	21	[ZP3 - zona pellucida glycoprotein 3 (sperm receptor), TNFRSF14 - tumor necrosis factor receptor superfamily, member 14, IGFBP2 - insulin-like growth factor binding protein 2, 36kda, CDKN1A - cyclin-dependent kinase inhibitor 1a (p21, cip1), BCL6 - b-cell cll/lymphoma 6, AIF1 - allograft inflammatory factor 1, CD320 - cd320 molecule, CD40 - cd40 molecule, tnf receptor superfamily member 5, IL1B -…
Transcripts	GO:0050727	regulation of inflammatory response		4.98e-07	6.30277	8.24e-05	4.08407	3.04	9817	142	568	25	[BIRC3 - baculoviral iap repeat containing 3, CCR2 - chemokine (c-c motif) receptor 2, IL23A - interleukin 23, alpha subunit p19, LDLR - low density lipoprotein receptor, TLR2 - toll-like receptor 2, CASP1 - caspase 1, apoptosis-related cysteine peptidase, PPARD - peroxisome proliferator-activated receptor delta, ZC3H12A - zinc finger ccch-type containing 12a, TNIP1 - tnfaip3 interacting protein …
Transcript	GO:0003018	vascular process in circulatory system		5.43e-07	6.2652	8.87e-05	4.05208	4.84	9817	50	568	14	[ICAM1 - intercellular adhesion molecule 1, CEACAM1 - carcinoembryonic antigen-related cell adhesion molecule 1 (biliary glycoprotein), FOXC1 - forkhead box c1, PTP4A3 - protein tyrosine phosphatase type iva, member 3, P2RY2 - purinergic receptor p2y, g-protein coupled, 2, PTAFR - platelet-activating factor receptor, SLC8A1 - solute carrier family 8 (sodium/calcium exchanger), member 1, AZU1 - az…
Transcripts	GO:0032944	regulation of mononuclear cell proliferation		5.48e-07	6.26122	8.85e-05	4.05306	3.42	9817	106	568	21	[ZP3 - zona pellucida glycoprotein 3 (sperm receptor), TNFRSF14 - tumor necrosis factor receptor superfamily, member 14, IGFBP2 - insulin-like growth factor binding protein 2, 36kda, CDKN1A - cyclin-dependent kinase inhibitor 1a (p21, cip1), BCL6 - b-cell cll/lymphoma 6, AIF1 - allograft inflammatory factor 1, CD320 - cd320 molecule, IL1B - interleukin 1, beta, CD40 - cd40 molecule, tnf receptor …
Transcript	GO:1902531	regulation of intracellular signal transduction		5.55e-07	6.25571	8.84e-05	4.05355	1.64	9817	988	568	94	[ARAP1 - arfgap with rhogap domain, ankyrin repeat and ph domain 1, ARAP2 - arfgap with rhogap domain, ankyrin repeat and ph domain 2, BIRC3 - baculoviral iap repeat containing 3, FLT3 - fms-related tyrosine kinase 3, MAP3K8 - mitogen-activated protein kinase kinase kinase 8, ZNF385A - zinc finger protein 385a, BIRC7 - baculoviral iap repeat containing 7, GPR97 - g protein-coupled receptor 97, ST…
Transcripts	GO:0051707	response to other organism		5.81e-07	6.23582	9.15e-05	4.03858	2.36	9817	278	568	38	[MR1 - major histocompatibility complex, class i-related, BNIP3 - bcl2/adenovirus e1b 19kda interacting protein 3, IFIT3 - interferon-induced protein with tetratricopeptide repeats 3, BNIP3L - bcl2/adenovirus e1b 19kda interacting protein 3-like, HIST1H2BC - histone cluster 1, h2bc, IRF9 - interferon regulatory factor 9, CXCR4 - chemokine (c-x-c motif) receptor 4, PTAFR - platelet-activating fact…
Transcript	GO:0012501	programmed cell death		5.93e-07	6.22695	9.22e-05	4.03527	2.04	9817	441	568	52	[BNIP3 - bcl2/adenovirus e1b 19kda interacting protein 3, BNIP2 - bcl2/adenovirus e1b 19kda interacting protein 2, BIRC3 - baculoviral iap repeat containing 3, BIRC7 - baculoviral iap repeat containing 7, ZNF385A - zinc finger protein 385a, BBC3 - bcl2 binding component 3, CDCA7 - cell division cycle associated 7, PKP4 - plakophilin 4, CASP8 - caspase 8, apoptosis-related cysteine peptidase, CASP…
Transcripts	GO:0060326	cell chemotaxis		6.84e-07	6.16494	0.000104	3.98297	3.65	9817	90	568	19	[PIP5K1A - phosphatidylinositol-4-phosphate 5-kinase, type i, alpha, CCR5 - chemokine (c-c motif) receptor 5 (gene/pseudogene), ITGA9 - integrin, alpha 9, CXCR4 - chemokine (c-x-c motif) receptor 4, CXCR3 - chemokine (c-x-c motif) receptor 3, IL1B - interleukin 1, beta, AZU1 - azurocidin 1, CCL3 - chemokine (c-c motif) ligand 3, CCR2 - chemokine (c-c motif) receptor 2, C3AR1 - complement componen…
Transcript	GO:0050778	positive regulation of immune response		7.04e-07	6.15243	0.000104	3.98297	2.16	9817	360	568	45	[FLOT1 - flotillin 1, PTAFR - platelet-activating factor receptor, ITGAM - integrin, alpha m (complement component 3 receptor 3 subunit), BIRC3 - baculoviral iap repeat containing 3, ICAM3 - intercellular adhesion molecule 3, CCR2 - chemokine (c-c motif) receptor 2, CLEC4A - c-type lectin domain family 4, member a, IL23A - interleukin 23, alpha subunit p19, DENND1B - denn/madd domain containing 1…
Transcripts	GO:0030334	regulation of cell migration		7.04e-07	6.15243	0.000106	3.97469	2.16	9817	360	568	45	[APEX1 - apex nuclease (multifunctional dna repair enzyme) 1, ICAM1 - intercellular adhesion molecule 1, TIMP1 - timp metallopeptidase inhibitor 1, PTAFR - platelet-activating factor receptor, GPR97 - g protein-coupled receptor 97, SLC8A1 - solute carrier family 8 (sodium/calcium exchanger), member 1, CCR2 - chemokine (c-c motif) receptor 2, SDC4 - syndecan 4, IL23A - interleukin 23, alpha subuni…
Transcript	GO:0014070	response to organic cyclic compound		7.77e-07	6.10958	0.000114	3.9431	2.13	9817	373	568	46	[PPARGC1B - peroxisome proliferator-activated receptor gamma, coactivator 1 beta, APEX1 - apex nuclease (multifunctional dna repair enzyme) 1, CCR5 - chemokine (c-c motif) receptor 5 (gene/pseudogene), ICAM1 - intercellular adhesion molecule 1, FLOT1 - flotillin 1, PTAFR - platelet-activating factor receptor, FLT3 - fms-related tyrosine kinase 3, SHMT1 - serine hydroxymethyltransferase 1 (soluble…
Transcript	GO:0040012	regulation of locomotion		8.56e-07	6.06753	0.000124	3.90658	2.05	9817	422	568	50	[APEX1 - apex nuclease (multifunctional dna repair enzyme) 1, TIMP1 - timp metallopeptidase inhibitor 1, GPR97 - g protein-coupled receptor 97, SLC8A1 - solute carrier family 8 (sodium/calcium exchanger), member 1, SDC4 - syndecan 4, IL23A - interleukin 23, alpha subunit p19, SEMA4A - sema domain, immunoglobulin domain (ig), transmembrane domain (tm) and short cytoplasmic domain, (semaphorin) 4a,…
Transcripts	GO:0045597	positive regulation of cell differentiation		8.58e-07	6.06651	0.000123	3.91009	2.07	9817	410	568	49	[BNIP2 - bcl2/adenovirus e1b 19kda interacting protein 2, TNFRSF12A - tumor necrosis factor receptor superfamily, member 12a, ZNF385A - zinc finger protein 385a, IL23A - interleukin 23, alpha subunit p19, SHANK3 - sh3 and multiple ankyrin repeat domains 3, SPINT1 - serine peptidase inhibitor, kunitz type 1, CD74 - cd74 molecule, major histocompatibility complex, class ii invariant chain, CASP8 - …
Transcripts	GO:1903039	positive regulation of leukocyte cell-cell adhesion		8.9e-07	6.05061	0.000125	3.90309	3.33	9817	109	568	21	[ICAM1 - intercellular adhesion molecule 1, ZP3 - zona pellucida glycoprotein 3 (sperm receptor), PTAFR - platelet-activating factor receptor, TNFRSF14 - tumor necrosis factor receptor superfamily, member 14, MAP3K8 - mitogen-activated protein kinase kinase kinase 8, IGFBP2 - insulin-like growth factor binding protein 2, 36kda, BCL6 - b-cell cll/lymphoma 6, AIF1 - allograft inflammatory factor 1,…
Transcript	GO:0050671	positive regulation of lymphocyte proliferation		9.09e-07	6.04144	0.000125	3.90309	4.13	9817	67	568	16	[ZP3 - zona pellucida glycoprotein 3 (sperm receptor), IGFBP2 - insulin-like growth factor binding protein 2, 36kda, CDKN1A - cyclin-dependent kinase inhibitor 1a (p21, cip1), CD320 - cd320 molecule, AIF1 - allograft inflammatory factor 1, BCL6 - b-cell cll/lymphoma 6, CD40 - cd40 molecule, tnf receptor superfamily member 5, IL1B - interleukin 1, beta, CCR2 - chemokine (c-c motif) receptor 2, IL2…
Transcripts	GO:0019218	regulation of steroid metabolic process		9.09e-07	6.04144	0.000126	3.89963	4.13	9817	67	568	16	[LSS - lanosterol synthase (2,3-oxidosqualene-lanosterol cyclase), GFI1 - growth factor independent 1 transcription repressor, INSIG1 - insulin induced gene 1, STARD4 - star-related lipid transfer (start) domain containing 4, APOC1 - apolipoprotein c-i, IL1B - interleukin 1, beta, EGR1 - early growth response 1, DGAT2 - diacylglycerol o-acyltransferase 2, CYP51A1 - cytochrome p450, family 51, sub…
Transcripts	GO:0065009	regulation of molecular function		9.17e-07	6.03763	0.000124	3.90658	1.43	9817	1797	568	149	[NCF2 - neutrophil cytosolic factor 2, ARAP1 - arfgap with rhogap domain, ankyrin repeat and ph domain 1, ARAP2 - arfgap with rhogap domain, ankyrin repeat and ph domain 2, DNAJB2 - dnaj (hsp40) homolog, subfamily b, member 2, RGL4 - ral guanine nucleotide dissociation stimulator-like 4, GFI1 - growth factor independent 1 transcription repressor, BNIP2 - bcl2/adenovirus e1b 19kda interacting prot…
Transcript	GO:0045073	regulation of chemokine biosynthetic process		9.26e-07	6.03339	0.000124	3.90658	12.96	9817	8	568	6	[EGR1 - early growth response 1, TNF - tumor necrosis factor, IL1B - interleukin 1, beta, AZU1 - azurocidin 1, SIGIRR - single immunoglobulin and toll-interleukin 1 receptor (tir) domain, ELANE - elastase, neutrophil expressed]
Transcript	GO:0051270	regulation of cellular component movement		9.91e-07	6.00393	0.000132	3.87943	2.06	9817	412	568	49	[ARAP1 - arfgap with rhogap domain, ankyrin repeat and ph domain 1, APEX1 - apex nuclease (multifunctional dna repair enzyme) 1, TIMP1 - timp metallopeptidase inhibitor 1, GPR97 - g protein-coupled receptor 97, SLC8A1 - solute carrier family 8 (sodium/calcium exchanger), member 1, SDC4 - syndecan 4, IL23A - interleukin 23, alpha subunit p19, SEMA4A - sema domain, immunoglobulin domain (ig), trans…
Transcripts	GO:0034097	response to cytokine		1.11e-06	5.95468	0.000146	3.83565	2.33	9817	274	568	37	[ICAM1 - intercellular adhesion molecule 1, TIMP1 - timp metallopeptidase inhibitor 1, IFIT3 - interferon-induced protein with tetratricopeptide repeats 3, CXCR4 - chemokine (c-x-c motif) receptor 4, FLT3 - fms-related tyrosine kinase 3, SHMT1 - serine hydroxymethyltransferase 1 (soluble), JUNB - jun b proto-oncogene, EGR1 - early growth response 1, NFE2L2 - nuclear factor (erythroid-derived 2)-l…
Transcript	GO:0032946	positive regulation of mononuclear cell proliferation		1.13e-06	5.94692	0.000147	3.83268	4.07	9817	68	568	16	[ZP3 - zona pellucida glycoprotein 3 (sperm receptor), IGFBP2 - insulin-like growth factor binding protein 2, 36kda, CDKN1A - cyclin-dependent kinase inhibitor 1a (p21, cip1), CD320 - cd320 molecule, AIF1 - allograft inflammatory factor 1, BCL6 - b-cell cll/lymphoma 6, CD40 - cd40 molecule, tnf receptor superfamily member 5, IL1B - interleukin 1, beta, CCR2 - chemokine (c-c motif) receptor 2, IL2…
Transcripts	GO:0022409	positive regulation of cell-cell adhesion		1.19e-06	5.92445	0.000153	3.81531	3.17	9817	120	568	22	[ICAM1 - intercellular adhesion molecule 1, FLOT1 - flotillin 1, ZP3 - zona pellucida glycoprotein 3 (sperm receptor), PTAFR - platelet-activating factor receptor, TNFRSF14 - tumor necrosis factor receptor superfamily, member 14, MAP3K8 - mitogen-activated protein kinase kinase kinase 8, IGFBP2 - insulin-like growth factor binding protein 2, 36kda, BCL6 - b-cell cll/lymphoma 6, AIF1 - allograft i…
Transcript	GO:0050830	defense response to Gram-positive bacterium		1.33e-06	5.87615	0.000168	3.77469	5.76	9817	33	568	11	[TNF - tumor necrosis factor, IL27RA - interleukin 27 receptor, alpha, HIST1H2BC - histone cluster 1, h2bc, TNFRSF14 - tumor necrosis factor receptor superfamily, member 14, CD36 - cd36 molecule (thrombospondin receptor), TLR2 - toll-like receptor 2, LYZ - lysozyme, DEFA3 - defensin, alpha 3, neutrophil-specific, DEFA4 - defensin, alpha 4, corticostatin, HIST1H2BK - histone cluster 1, h2bk, ACP5 …
Transcripts	GO:0050793	regulation of developmental process		1.33e-06	5.87615	0.000169	3.77211	1.57	9817	1148	568	104	[ARAP1 - arfgap with rhogap domain, ankyrin repeat and ph domain 1, GFI1 - growth factor independent 1 transcription repressor, BNIP3 - bcl2/adenovirus e1b 19kda interacting protein 3, BNIP2 - bcl2/adenovirus e1b 19kda interacting protein 2, TNFRSF12A - tumor necrosis factor receptor superfamily, member 12a, ZNF385A - zinc finger protein 385a, ANXA7 - annexin a7, LDLR - low density lipoprotein re…
Transcript	GO:0051384	response to glucocorticoid		1.39e-06	5.85699	0.00017	3.76955	4.01	9817	69	568	16	[PPARGC1B - peroxisome proliferator-activated receptor gamma, coactivator 1 beta, ICAM1 - intercellular adhesion molecule 1, S100B - s100 calcium binding protein b, PTAFR - platelet-activating factor receptor, FLT3 - fms-related tyrosine kinase 3, IGFBP2 - insulin-like growth factor binding protein 2, 36kda, CDKN1A - cyclin-dependent kinase inhibitor 1a (p21, cip1), AIF1 - allograft inflammatory …
Transcripts	GO:0051251	positive regulation of lymphocyte activation		1.39e-06	5.85699	0.000172	3.76447	2.96	9817	140	568	24	[ZP3 - zona pellucida glycoprotein 3 (sperm receptor), TNFRSF14 - tumor necrosis factor receptor superfamily, member 14, MAP3K8 - mitogen-activated protein kinase kinase kinase 8, IGFBP2 - insulin-like growth factor binding protein 2, 36kda, CDKN1A - cyclin-dependent kinase inhibitor 1a (p21, cip1), BCL6 - b-cell cll/lymphoma 6, AIF1 - allograft inflammatory factor 1, CD320 - cd320 molecule, IL1B…
Transcript	GO:0046890	regulation of lipid biosynthetic process		1.42e-06	5.84771	0.000173	3.76195	3.36	9817	103	568	20	[PRKAG2 - protein kinase, amp-activated, gamma 2 non-catalytic subunit, LSS - lanosterol synthase (2,3-oxidosqualene-lanosterol cyclase), GFI1 - growth factor independent 1 transcription repressor, INSIG1 - insulin induced gene 1, CEACAM1 - carcinoembryonic antigen-related cell adhesion molecule 1 (biliary glycoprotein), STARD4 - star-related lipid transfer (start) domain containing 4, ZP3 - zona…
Transcripts	GO:0071310	cellular response to organic substance		1.59e-06	5.7986	0.000189	3.72354	1.79	9817	646	568	67	[APEX1 - apex nuclease (multifunctional dna repair enzyme) 1, GFI1 - growth factor independent 1 transcription repressor, IFIT3 - interferon-induced protein with tetratricopeptide repeats 3, FLT3 - fms-related tyrosine kinase 3, SLC8A1 - solute carrier family 8 (sodium/calcium exchanger), member 1, LDLR - low density lipoprotein receptor, SPINT1 - serine peptidase inhibitor, kunitz type 1, CASP8 …
Transcript	GO:0070665	positive regulation of leukocyte proliferation		1.71e-06	5.767	0.000201	3.6968	3.95	9817	70	568	16	[ZP3 - zona pellucida glycoprotein 3 (sperm receptor), IGFBP2 - insulin-like growth factor binding protein 2, 36kda, CDKN1A - cyclin-dependent kinase inhibitor 1a (p21, cip1), CD320 - cd320 molecule, AIF1 - allograft inflammatory factor 1, BCL6 - b-cell cll/lymphoma 6, CD40 - cd40 molecule, tnf receptor superfamily member 5, IL1B - interleukin 1, beta, CCR2 - chemokine (c-c motif) receptor 2, IL2…
Transcripts	GO:0060548	negative regulation of cell death		1.72e-06	5.76447	0.000201	3.6968	1.9	9817	519	568	57	[BNIP3 - bcl2/adenovirus e1b 19kda interacting protein 3, TIMP1 - timp metallopeptidase inhibitor 1, IFIT3 - interferon-induced protein with tetratricopeptide repeats 3, BNIP3L - bcl2/adenovirus e1b 19kda interacting protein 3-like, BNIP2 - bcl2/adenovirus e1b 19kda interacting protein 2, BIRC3 - baculoviral iap repeat containing 3, BIRC7 - baculoviral iap repeat containing 7, ZNF385A - zinc fing…
Transcript	GO:2000145	regulation of cell motility		1.9e-06	5.72125	0.00022	3.65758	2.07	9817	385	568	46	[APEX1 - apex nuclease (multifunctional dna repair enzyme) 1, ICAM1 - intercellular adhesion molecule 1, TIMP1 - timp metallopeptidase inhibitor 1, PTAFR - platelet-activating factor receptor, GPR97 - g protein-coupled receptor 97, SLC8A1 - solute carrier family 8 (sodium/calcium exchanger), member 1, CCR2 - chemokine (c-c motif) receptor 2, SDC4 - syndecan 4, SEMA4A - sema domain, immunoglobulin…
Transcripts	GO:0042330	taxis		2.33e-06	5.63264	0.000265	3.57675	2.88	9817	144	568	24	[CCR5 - chemokine (c-c motif) receptor 5 (gene/pseudogene), PIP5K1A - phosphatidylinositol-4-phosphate 5-kinase, type i, alpha, ITGA9 - integrin, alpha 9, CXCR4 - chemokine (c-x-c motif) receptor 4, CXCR3 - chemokine (c-x-c motif) receptor 3, PTAFR - platelet-activating factor receptor, PLP2 - proteolipid protein 2 (colonic epithelium-enriched), IL1B - interleukin 1, beta, AZU1 - azurocidin 1, CC…
Transcripts	GO:0006935	chemotaxis		2.33e-06	5.63264	0.000267	3.57349	2.88	9817	144	568	24	[CCR5 - chemokine (c-c motif) receptor 5 (gene/pseudogene), PIP5K1A - phosphatidylinositol-4-phosphate 5-kinase, type i, alpha, ITGA9 - integrin, alpha 9, CXCR4 - chemokine (c-x-c motif) receptor 4, CXCR3 - chemokine (c-x-c motif) receptor 3, PTAFR - platelet-activating factor receptor, PLP2 - proteolipid protein 2 (colonic epithelium-enriched), IL1B - interleukin 1, beta, AZU1 - azurocidin 1, CC…
Transcript	GO:0019725	cellular homeostasis		2.35e-06	5.62893	0.000265	3.57675	2.05	9817	388	568	46	[NCF2 - neutrophil cytosolic factor 2, APEX1 - apex nuclease (multifunctional dna repair enzyme) 1, PKD1 - polycystic kidney disease 1 (autosomal dominant), CCR5 - chemokine (c-c motif) receptor 5 (gene/pseudogene), ICAM1 - intercellular adhesion molecule 1, BNIP3 - bcl2/adenovirus e1b 19kda interacting protein 3, CXCR4 - chemokine (c-x-c motif) receptor 4, SLC8A1 - solute carrier family 8 (sodiu…
Transcript	GO:0051049	regulation of transport		3.01e-06	5.52143	0.000337	3.47237	1.63	9817	901	568	85	[BNIP3L - bcl2/adenovirus e1b 19kda interacting protein 3-like, HVCN1 - hydrogen voltage-gated channel 1, SLC8A1 - solute carrier family 8 (sodium/calcium exchanger), member 1, APOC1 - apolipoprotein c-i, SDC4 - syndecan 4, IL23A - interleukin 23, alpha subunit p19, BST2 - bone marrow stromal cell antigen 2, LDLR - low density lipoprotein receptor, SHANK3 - sh3 and multiple ankyrin repeat domains…
Transcripts	GO:0040017	positive regulation of locomotion		3.13e-06	5.50446	0.000347	3.45967	2.4	9817	230	568	32	[ICAM1 - intercellular adhesion molecule 1, PTAFR - platelet-activating factor receptor, SLC8A1 - solute carrier family 8 (sodium/calcium exchanger), member 1, AZU1 - azurocidin 1, CCR2 - chemokine (c-c motif) receptor 2, IL23A - interleukin 23, alpha subunit p19, NFE2L2 - nuclear factor (erythroid-derived 2)-like 2, CD74 - cd74 molecule, major histocompatibility complex, class ii invariant chain…
Transcript	GO:0003013	circulatory system process		3.16e-06	5.50031	0.000348	3.45842	3.99	9817	65	568	15	[ICAM1 - intercellular adhesion molecule 1, FOXC1 - forkhead box c1, CEACAM1 - carcinoembryonic antigen-related cell adhesion molecule 1 (biliary glycoprotein), PTP4A3 - protein tyrosine phosphatase type iva, member 3, P2RY2 - purinergic receptor p2y, g-protein coupled, 2, PTAFR - platelet-activating factor receptor, SLC8A1 - solute carrier family 8 (sodium/calcium exchanger), member 1, AZU1 - az…
Transcripts	GO:0051272	positive regulation of cellular component movement		3.41e-06	5.46725	0.000371	3.43063	2.44	9817	220	568	31	[ICAM1 - intercellular adhesion molecule 1, PTAFR - platelet-activating factor receptor, SLC8A1 - solute carrier family 8 (sodium/calcium exchanger), member 1, CCR2 - chemokine (c-c motif) receptor 2, IL23A - interleukin 23, alpha subunit p19, NFE2L2 - nuclear factor (erythroid-derived 2)-like 2, CD74 - cd74 molecule, major histocompatibility complex, class ii invariant chain, IRS2 - insulin rece…
Transcript	GO:0030335	positive regulation of cell migration		3.69e-06	5.43297	0.000399	3.39903	2.47	9817	210	568	30	[ICAM1 - intercellular adhesion molecule 1, PTAFR - platelet-activating factor receptor, SLC8A1 - solute carrier family 8 (sodium/calcium exchanger), member 1, CCR2 - chemokine (c-c motif) receptor 2, IL23A - interleukin 23, alpha subunit p19, NFE2L2 - nuclear factor (erythroid-derived 2)-like 2, CD74 - cd74 molecule, major histocompatibility complex, class ii invariant chain, IRS2 - insulin rece…
Transcripts	GO:0032101	regulation of response to external stimulus		3.76e-06	5.42481	0.000403	3.39469	2.14	9817	323	568	40	[CXCR4 - chemokine (c-x-c motif) receptor 4, BIRC3 - baculoviral iap repeat containing 3, AZU1 - azurocidin 1, CCR2 - chemokine (c-c motif) receptor 2, IL23A - interleukin 23, alpha subunit p19, NFE2L2 - nuclear factor (erythroid-derived 2)-like 2, LDLR - low density lipoprotein receptor, CD74 - cd74 molecule, major histocompatibility complex, class ii invariant chain, STAP1 - signal transducing …
Transcript	GO:0032496	response to lipopolysaccharide		3.83e-06	5.4168	0.000407	3.39041	2.8	9817	148	568	24	[CCR5 - chemokine (c-c motif) receptor 5 (gene/pseudogene), ZC3H12A - zinc finger ccch-type containing 12a, ICAM1 - intercellular adhesion molecule 1, GFI1 - growth factor independent 1 transcription repressor, TNIP1 - tnfaip3 interacting protein 1, TNFRSF14 - tumor necrosis factor receptor superfamily, member 14, CD36 - cd36 molecule (thrombospondin receptor), NFKB2 - nuclear factor of kappa lig…
Transcripts	GO:0009719	response to endogenous stimulus		4.07e-06	5.39041	0.000428	3.36856	1.91	9817	470	568	52	[APEX1 - apex nuclease (multifunctional dna repair enzyme) 1, TIMP1 - timp metallopeptidase inhibitor 1, FLT3 - fms-related tyrosine kinase 3, SLC8A1 - solute carrier family 8 (sodium/calcium exchanger), member 1, LDLR - low density lipoprotein receptor, SPINT1 - serine peptidase inhibitor, kunitz type 1, IRS2 - insulin receptor substrate 2, CASP9 - caspase 9, apoptosis-related cysteine peptidase…
Transcript	GO:0002824	positive regulation of adaptive immune response based on somatic recombination of immune receptors built from immunoglobulin superfamily domains		4.41e-06	5.35556	0.000461	3.3363	4.41	9817	51	568	13	[IL27RA - interleukin 27 receptor, alpha, ZP3 - zona pellucida glycoprotein 3 (sperm receptor), IL1B - interleukin 1, beta, CD40 - cd40 molecule, tnf receptor superfamily member 5, CCR2 - chemokine (c-c motif) receptor 2, IL23A - interleukin 23, alpha subunit p19, C3 - complement component 3, TNF - tumor necrosis factor, TNFSF13 - tumor necrosis factor (ligand) superfamily, member 13, FCER1G - fc…
Transcripts	GO:0048518	positive regulation of biological process		4.76e-06	5.32239	0.000493	3.30715	1.28	9817	3013	568	223	[ARAP1 - arfgap with rhogap domain, ankyrin repeat and ph domain 1, TRIM65 - tripartite motif containing 65, BNIP3 - bcl2/adenovirus e1b 19kda interacting protein 3, GFI1 - growth factor independent 1 transcription repressor, BNIP3L - bcl2/adenovirus e1b 19kda interacting protein 3-like, TSPAN14 - tetraspanin 14, BNIP2 - bcl2/adenovirus e1b 19kda interacting protein 2, MAP3K8 - mitogen-activated …
Transcript	GO:0002237	response to molecule of bacterial origin		4.8e-06	5.31876	0.000493	3.30715	2.7	9817	160	568	25	[ICAM1 - intercellular adhesion molecule 1, CCR5 - chemokine (c-c motif) receptor 5 (gene/pseudogene), GFI1 - growth factor independent 1 transcription repressor, JUNB - jun b proto-oncogene, CASP8 - caspase 8, apoptosis-related cysteine peptidase, CASP9 - caspase 9, apoptosis-related cysteine peptidase, TLR2 - toll-like receptor 2, STAP1 - signal transducing adaptor family member 1, PTGES - pros…
Transcripts	GO:1903037	regulation of leukocyte cell-cell adhesion		5.2e-06	5.284	0.00053	3.27572	2.63	9817	171	568	26	[ICAM1 - intercellular adhesion molecule 1, PTAFR - platelet-activating factor receptor, MAP3K8 - mitogen-activated protein kinase kinase kinase 8, CCR2 - chemokine (c-c motif) receptor 2, SDC4 - syndecan 4, IL23A - interleukin 23, alpha subunit p19, CD74 - cd74 molecule, major histocompatibility complex, class ii invariant chain, PNP - purine nucleoside phosphorylase, IHH - indian hedgehog, CEAC…
Transcript	GO:0031960	response to corticosteroid		5.39e-06	5.26841	0.000545	3.2636	3.64	9817	76	568	16	[PPARGC1B - peroxisome proliferator-activated receptor gamma, coactivator 1 beta, ICAM1 - intercellular adhesion molecule 1, S100B - s100 calcium binding protein b, PTAFR - platelet-activating factor receptor, FLT3 - fms-related tyrosine kinase 3, IGFBP2 - insulin-like growth factor binding protein 2, 36kda, CDKN1A - cyclin-dependent kinase inhibitor 1a (p21, cip1), AIF1 - allograft inflammatory …
Transcripts	GO:2000147	positive regulation of cell motility		5.45e-06	5.2636	0.000547	3.26201	2.42	9817	214	568	30	[ICAM1 - intercellular adhesion molecule 1, PTAFR - platelet-activating factor receptor, SLC8A1 - solute carrier family 8 (sodium/calcium exchanger), member 1, CCR2 - chemokine (c-c motif) receptor 2, IL23A - interleukin 23, alpha subunit p19, NFE2L2 - nuclear factor (erythroid-derived 2)-like 2, CD74 - cd74 molecule, major histocompatibility complex, class ii invariant chain, IRS2 - insulin rece…
Transcript	GO:0002685	regulation of leukocyte migration		5.75e-06	5.24033	0.000573	3.24185	3.46	9817	85	568	17	[ICAM1 - intercellular adhesion molecule 1, ZP3 - zona pellucida glycoprotein 3 (sperm receptor), CXCR3 - chemokine (c-x-c motif) receptor 3, PTAFR - platelet-activating factor receptor, TNFRSF14 - tumor necrosis factor receptor superfamily, member 14, AIF1 - allograft inflammatory factor 1, CCL3 - chemokine (c-c motif) ligand 3, CCR2 - chemokine (c-c motif) receptor 2, C3AR1 - complement compone…
Transcripts	GO:0045087	innate immune response		6.59e-06	5.18111	0.000651	3.18642	2.4	9817	216	568	30	[CAPZA2 - capping protein (actin filament) muscle z-line, alpha 2, MR1 - major histocompatibility complex, class i-related, NCF2 - neutrophil cytosolic factor 2, HIST1H2BC - histone cluster 1, h2bc, TYROBP - tyro protein tyrosine kinase binding protein, SIGLEC14 - sialic acid binding ig-like lectin 14, CLEC4A - c-type lectin domain family 4, member a, IL23A - interleukin 23, alpha subunit p19, BS…
Transcript	GO:0030155	regulation of cell adhesion		6.87e-06	5.16304	0.000674	3.17134	2.09	9817	331	568	40	[PKD1 - polycystic kidney disease 1 (autosomal dominant), ICAM1 - intercellular adhesion molecule 1, FLOT1 - flotillin 1, PTAFR - platelet-activating factor receptor, MAP3K8 - mitogen-activated protein kinase kinase kinase 8, AZU1 - azurocidin 1, SDC4 - syndecan 4, CCR2 - chemokine (c-c motif) receptor 2, IL23A - interleukin 23, alpha subunit p19, PKP4 - plakophilin 4, CD74 - cd74 molecule, major…
Transcript	GO:0002706	regulation of lymphocyte mediated immunity		6.97e-06	5.15677	0.000679	3.16813	3.76	9817	69	568	15	[CEACAM1 - carcinoembryonic antigen-related cell adhesion molecule 1 (biliary glycoprotein), IL27RA - interleukin 27 receptor, alpha, ZP3 - zona pellucida glycoprotein 3 (sperm receptor), BCL6 - b-cell cll/lymphoma 6, CD40 - cd40 molecule, tnf receptor superfamily member 5, IL1B - interleukin 1, beta, CLC - charcot-leyden crystal galectin, IL23A - interleukin 23, alpha subunit p19, C3 - complemen…
Transcripts	GO:0002821	positive regulation of adaptive immune response		7e-06	5.1549	0.000676	3.17005	4.24	9817	53	568	13	[IL27RA - interleukin 27 receptor, alpha, ZP3 - zona pellucida glycoprotein 3 (sperm receptor), CD40 - cd40 molecule, tnf receptor superfamily member 5, IL1B - interleukin 1, beta, CCR2 - chemokine (c-c motif) receptor 2, IL23A - interleukin 23, alpha subunit p19, C3 - complement component 3, TNF - tumor necrosis factor, TNFSF13 - tumor necrosis factor (ligand) superfamily, member 13, FCER1G - fc…
Transcripts	GO:0001817	regulation of cytokine production		7.98e-06	5.098	0.000765	3.11634	2.05	9817	345	568	41	[FLOT1 - flotillin 1, PTAFR - platelet-activating factor receptor, BIRC3 - baculoviral iap repeat containing 3, PRG2 - proteoglycan 2, bone marrow (natural killer cell activator, eosinophil granule major basic protein), BPI - bactericidal/permeability-increasing protein, AZU1 - azurocidin 1, EPX - eosinophil peroxidase, CCR2 - chemokine (c-c motif) receptor 2, IL23A - interleukin 23, alpha subuni…
Transcript	GO:0007154	cell communication		8.38e-06	5.07676	0.000797	3.09854	2.2	9817	275	568	35	[CCR5 - chemokine (c-c motif) receptor 5 (gene/pseudogene), ICAM1 - intercellular adhesion molecule 1, GLUL - glutamate-ammonia ligase, SLC12A6 - solute carrier family 12 (potassium/chloride transporter), member 6, SLC8A1 - solute carrier family 8 (sodium/calcium exchanger), member 1, LRP5 - low density lipoprotein receptor-related protein 5, CPEB4 - cytoplasmic polyadenylation element binding pr…
Transcripts	GO:0019216	regulation of lipid metabolic process		8.7e-06	5.06048	0.000821	3.08566	2.41	9817	208	568	29	[PRKAG2 - protein kinase, amp-activated, gamma 2 non-catalytic subunit, LSS - lanosterol synthase (2,3-oxidosqualene-lanosterol cyclase), GFI1 - growth factor independent 1 transcription repressor, FLT3 - fms-related tyrosine kinase 3, G0S2 - g0/g1switch 2, APOC1 - apolipoprotein c-i, ME1 - malic enzyme 1, nadp(+)-dependent, cytosolic, EGR1 - early growth response 1, LDLR - low density lipoprotei…
Transcript	GO:0050864	regulation of B cell activation		1.01e-05	4.99568	0.000947	3.02365	3.65	9817	71	568	15	[SAMSN1 - sam domain, sh3 domain and nuclear localization signals 1, IL27RA - interleukin 27 receptor, alpha, CDKN1A - cyclin-dependent kinase inhibitor 1a (p21, cip1), BCL6 - b-cell cll/lymphoma 6, CD320 - cd320 molecule, CD40 - cd40 molecule, tnf receptor superfamily member 5, CD74 - cd74 molecule, major histocompatibility complex, class ii invariant chain, TNFSF13 - tumor necrosis factor (liga…
Transcripts	GO:0002687	positive regulation of leukocyte migration		1.08e-05	4.96658	0.001	3	3.84	9817	63	568	14	[ICAM1 - intercellular adhesion molecule 1, ZP3 - zona pellucida glycoprotein 3 (sperm receptor), PTAFR - platelet-activating factor receptor, TNFRSF14 - tumor necrosis factor receptor superfamily, member 14, AIF1 - allograft inflammatory factor 1, CCL3 - chemokine (c-c motif) ligand 3, CCR2 - chemokine (c-c motif) receptor 2, IL23A - interleukin 23, alpha subunit p19, C3AR1 - complement componen…
Transcript	GO:0009725	response to hormone		1.1e-05	4.95861	0.00101	2.99568	2.15	9817	290	568	36	[APEX1 - apex nuclease (multifunctional dna repair enzyme) 1, PPARGC1B - peroxisome proliferator-activated receptor gamma, coactivator 1 beta, ICAM1 - intercellular adhesion molecule 1, TIMP1 - timp metallopeptidase inhibitor 1, PTAFR - platelet-activating factor receptor, FLT3 - fms-related tyrosine kinase 3, JUNB - jun b proto-oncogene, ME1 - malic enzyme 1, nadp(+)-dependent, cytosolic, LRP5 -…
Transcript	GO:0051046	regulation of secretion		1.14e-05	4.9431	0.00105	2.97881	2.07	9817	326	568	39	[GLUL - glutamate-ammonia ligase, PTAFR - platelet-activating factor receptor, ITGAM - integrin, alpha m (complement component 3 receptor 3 subunit), PASK - pas domain containing serine/threonine kinase, LRP5 - low density lipoprotein receptor-related protein 5, CCR2 - chemokine (c-c motif) receptor 2, SDC4 - syndecan 4, CD74 - cd74 molecule, major histocompatibility complex, class ii invariant c…
Transcripts	GO:0022407	regulation of cell-cell adhesion		1.15e-05	4.9393	0.00104	2.98297	2.42	9817	200	568	28	[ICAM1 - intercellular adhesion molecule 1, FLOT1 - flotillin 1, PTAFR - platelet-activating factor receptor, MAP3K8 - mitogen-activated protein kinase kinase kinase 8, SDC4 - syndecan 4, CCR2 - chemokine (c-c motif) receptor 2, IL23A - interleukin 23, alpha subunit p19, CD74 - cd74 molecule, major histocompatibility complex, class ii invariant chain, PNP - purine nucleoside phosphorylase, IHH - …
Transcripts	GO:0051174	regulation of phosphorus metabolic process		1.19e-05	4.92445	0.00108	2.96658	1.58	9817	919	568	84	[FLT3 - fms-related tyrosine kinase 3, MAP3K8 - mitogen-activated protein kinase kinase kinase 8, BIRC7 - baculoviral iap repeat containing 7, STK40 - serine/threonine kinase 40, APOC1 - apolipoprotein c-i, SDC4 - syndecan 4, IL23A - interleukin 23, alpha subunit p19, LDLR - low density lipoprotein receptor, CD74 - cd74 molecule, major histocompatibility complex, class ii invariant chain, RTN4RL2…
Transcript	GO:0006915	apoptotic process		1.21e-05	4.91721	0.00109	2.96257	1.94	9817	400	568	45	[BNIP3 - bcl2/adenovirus e1b 19kda interacting protein 3, CXCR4 - chemokine (c-x-c motif) receptor 4, BNIP2 - bcl2/adenovirus e1b 19kda interacting protein 2, BIRC3 - baculoviral iap repeat containing 3, PLK3 - polo-like kinase 3, BBC3 - bcl2 binding component 3, ZNF385A - zinc finger protein 385a, BIRC7 - baculoviral iap repeat containing 7, IER3 - immediate early response 3, LRP5 - low density …
Transcripts	GO:0019722	calcium-mediated signaling		1.28e-05	4.89279	0.00114	2.9431	4.32	9817	48	568	12	[MCTP1 - multiple c2 domains, transmembrane 1, CCR5 - chemokine (c-c motif) receptor 5 (gene/pseudogene), HDAC4 - histone deacetylase 4, CXCR4 - chemokine (c-x-c motif) receptor 4, CXCR3 - chemokine (c-x-c motif) receptor 3, P2RY11 - purinergic receptor p2y, g-protein coupled, 11, IL8 - interleukin 8, NFATC1 - nuclear factor of activated t-cells, cytoplasmic, calcineurin-dependent 1, SLC8A1 - sol…
Transcript	GO:2000026	regulation of multicellular organismal development		1.34e-05	4.8729	0.00119	2.92445	1.6	9817	852	568	79	[TIMP1 - timp metallopeptidase inhibitor 1, GFI1 - growth factor independent 1 transcription repressor, TNFRSF12A - tumor necrosis factor receptor superfamily, member 12a, SLC8A1 - solute carrier family 8 (sodium/calcium exchanger), member 1, IL23A - interleukin 23, alpha subunit p19, SEMA4A - sema domain, immunoglobulin domain (ig), transmembrane domain (tm) and short cytoplasmic domain, (semaph…
Transcripts	GO:0019220	regulation of phosphate metabolic process		1.35e-05	4.86967	0.00119	2.92445	1.58	9817	908	568	83	[FLT3 - fms-related tyrosine kinase 3, MAP3K8 - mitogen-activated protein kinase kinase kinase 8, BIRC7 - baculoviral iap repeat containing 7, STK40 - serine/threonine kinase 40, APOC1 - apolipoprotein c-i, SDC4 - syndecan 4, IL23A - interleukin 23, alpha subunit p19, LDLR - low density lipoprotein receptor, CD74 - cd74 molecule, major histocompatibility complex, class ii invariant chain, RTN4RL2…
Transcript	GO:0050790	regulation of catalytic activity		1.39e-05	4.85699	0.00121	2.91721	1.46	9817	1326	568	112	[ARAP1 - arfgap with rhogap domain, ankyrin repeat and ph domain 1, NCF2 - neutrophil cytosolic factor 2, ARAP2 - arfgap with rhogap domain, ankyrin repeat and ph domain 2, GFI1 - growth factor independent 1 transcription repressor, DNAJB2 - dnaj (hsp40) homolog, subfamily b, member 2, BNIP2 - bcl2/adenovirus e1b 19kda interacting protein 2, BIRC3 - baculoviral iap repeat containing 3, FLT3 - fms…
Transcripts	GO:0044093	positive regulation of molecular function		1.6e-05	4.79588	0.00139	2.85699	1.53	9817	1054	568	93	[NCF2 - neutrophil cytosolic factor 2, ARAP1 - arfgap with rhogap domain, ankyrin repeat and ph domain 1, ARAP2 - arfgap with rhogap domain, ankyrin repeat and ph domain 2, DNAJB2 - dnaj (hsp40) homolog, subfamily b, member 2, BNIP2 - bcl2/adenovirus e1b 19kda interacting protein 2, FLT3 - fms-related tyrosine kinase 3, MAP3K8 - mitogen-activated protein kinase kinase kinase 8, BIRC7 - baculovira…
Transcript	GO:0019932	second-messenger-mediated signaling		1.76e-05	4.75449	0.00152	2.81816	3.33	9817	83	568	16	[CCR5 - chemokine (c-c motif) receptor 5 (gene/pseudogene), MCTP1 - multiple c2 domains, transmembrane 1, HDAC4 - histone deacetylase 4, CXCR4 - chemokine (c-x-c motif) receptor 4, P2RY11 - purinergic receptor p2y, g-protein coupled, 11, CXCR3 - chemokine (c-x-c motif) receptor 3, CD36 - cd36 molecule (thrombospondin receptor), SLC8A1 - solute carrier family 8 (sodium/calcium exchanger), member 1…
Transcripts	GO:0001819	positive regulation of cytokine production		1.82e-05	4.73993	0.00155	2.80967	2.32	9817	216	568	29	[FLOT1 - flotillin 1, PTAFR - platelet-activating factor receptor, PRG2 - proteoglycan 2, bone marrow (natural killer cell activator, eosinophil granule major basic protein), AZU1 - azurocidin 1, EPX - eosinophil peroxidase, CCR2 - chemokine (c-c motif) receptor 2, EGR1 - early growth response 1, IL23A - interleukin 23, alpha subunit p19, CD74 - cd74 molecule, major histocompatibility complex, cl…
Transcript	GO:0043122	regulation of I-kappaB kinase/NF-kappaB signaling		1.87e-05	4.72816	0.00159	2.7986	2.56	9817	162	568	24	[ZC3H12A - zinc finger ccch-type containing 12a, C9orf89 - chromosome 9 open reading frame 89, S100B - s100 calcium binding protein b, TNIP1 - tnfaip3 interacting protein 1, BIRC3 - baculoviral iap repeat containing 3, CD36 - cd36 molecule (thrombospondin receptor), S100A4 - s100 calcium binding protein a4, IL1B - interleukin 1, beta, CD40 - cd40 molecule, tnf receptor superfamily member 5, IL23A…
Transcripts	GO:0048522	positive regulation of cellular process		1.92e-05	4.7167	0.00161	2.79317	1.28	9817	2745	568	203	[ARAP1 - arfgap with rhogap domain, ankyrin repeat and ph domain 1, TRIM65 - tripartite motif containing 65, BNIP3 - bcl2/adenovirus e1b 19kda interacting protein 3, GFI1 - growth factor independent 1 transcription repressor, BNIP3L - bcl2/adenovirus e1b 19kda interacting protein 3-like, BNIP2 - bcl2/adenovirus e1b 19kda interacting protein 2, TSPAN14 - tetraspanin 14, MAP3K8 - mitogen-activated …
Transcript	GO:0046394	carboxylic acid biosynthetic process		2.19e-05	4.65956	0.00181	2.74232	2.6	9817	153	568	23	[PRKAG2 - protein kinase, amp-activated, gamma 2 non-catalytic subunit, CAD - carbamoyl-phosphate synthetase 2, aspartate transcarbamylase, and dihydroorotase, MTR - 5-methyltetrahydrofolate-homocysteine methyltransferase, GLUL - glutamate-ammonia ligase, ALOX5AP - arachidonate 5-lipoxygenase-activating protein, ACLY - atp citrate lyase, ACSS1 - acyl-coa synthetase short-chain family member 1, MT…
Transcripts	GO:0016053	organic acid biosynthetic process		2.19e-05	4.65956	0.00182	2.73993	2.6	9817	153	568	23	[PRKAG2 - protein kinase, amp-activated, gamma 2 non-catalytic subunit, CAD - carbamoyl-phosphate synthetase 2, aspartate transcarbamylase, and dihydroorotase, MTR - 5-methyltetrahydrofolate-homocysteine methyltransferase, GLUL - glutamate-ammonia ligase, ALOX5AP - arachidonate 5-lipoxygenase-activating protein, ACLY - atp citrate lyase, ACSS1 - acyl-coa synthetase short-chain family member 1, MT…
Transcript	GO:0002889	regulation of immunoglobulin mediated immune response		2.4e-05	4.61979	0.00195	2.70997	5.36	9817	29	568	9	[C3 - complement component 3, TNF - tumor necrosis factor, IL27RA - interleukin 27 receptor, alpha, TNFSF13 - tumor necrosis factor (ligand) superfamily, member 13, FCER1G - fc fragment of ige, high affinity i, receptor for; gamma polypeptide, UNG - uracil-dna glycosylase, BCL6 - b-cell cll/lymphoma 6, CD40 - cd40 molecule, tnf receptor superfamily member 5, MSH6 - muts homolog 6 (e. coli)]
Transcripts	GO:0002712	regulation of B cell mediated immunity		2.4e-05	4.61979	0.00196	2.70774	5.36	9817	29	568	9	[C3 - complement component 3, TNF - tumor necrosis factor, IL27RA - interleukin 27 receptor, alpha, TNFSF13 - tumor necrosis factor (ligand) superfamily, member 13, FCER1G - fc fragment of ige, high affinity i, receptor for; gamma polypeptide, UNG - uracil-dna glycosylase, BCL6 - b-cell cll/lymphoma 6, CD40 - cd40 molecule, tnf receptor superfamily member 5, MSH6 - muts homolog 6 (e. coli)]
Transcript	GO:0043491	protein kinase B signaling		2.4e-05	4.61979	0.00198	2.70333	5.36	9817	29	568	9	[TNF - tumor necrosis factor, CASP9 - caspase 9, apoptosis-related cysteine peptidase, PLK3 - polo-like kinase 3, SESN2 - sestrin 2, NR4A1 - nuclear receptor subfamily 4, group a, member 1, CDKN1A - cyclin-dependent kinase inhibitor 1a (p21, cip1), CD40 - cd40 molecule, tnf receptor superfamily member 5, IL1B - interleukin 1, beta, CCL3 - chemokine (c-c motif) ligand 3]
Transcript	GO:0050729	positive regulation of inflammatory response		2.49e-05	4.6038	0.00199	2.70115	4.07	9817	51	568	12	[IL23A - interleukin 23, alpha subunit p19, C3 - complement component 3, TNF - tumor necrosis factor, LDLR - low density lipoprotein receptor, TNIP1 - tnfaip3 interacting protein 1, FCER1G - fc fragment of ige, high affinity i, receptor for; gamma polypeptide, ZP3 - zona pellucida glycoprotein 3 (sperm receptor), TLR2 - toll-like receptor 2, LPL - lipoprotein lipase, IL1B - interleukin 1, beta, C…
Transcripts	GO:0048545	response to steroid hormone		2.51e-05	4.60033	0.00198	2.70333	2.99	9817	104	568	18	[PPARGC1B - peroxisome proliferator-activated receptor gamma, coactivator 1 beta, ICAM1 - intercellular adhesion molecule 1, S100B - s100 calcium binding protein b, PTAFR - platelet-activating factor receptor, FLT3 - fms-related tyrosine kinase 3, IGFBP2 - insulin-like growth factor binding protein 2, 36kda, CDKN1A - cyclin-dependent kinase inhibitor 1a (p21, cip1), AIF1 - allograft inflammatory …
Transcripts	GO:0043062	extracellular structure organization		2.51e-05	4.60033	0.00199	2.70115	2.99	9817	104	568	18	[ICAM1 - intercellular adhesion molecule 1, ITGA9 - integrin, alpha 9, FLOT1 - flotillin 1, TIMP1 - timp metallopeptidase inhibitor 1, MPZL3 - myelin protein zero-like 3, FOXC1 - forkhead box c1, COL9A2 - collagen, type ix, alpha 2, ITGAM - integrin, alpha m (complement component 3 receptor 3 subunit), ICAM3 - intercellular adhesion molecule 3, NFKB2 - nuclear factor of kappa light polypeptide ge…
Transcript	GO:0030198	extracellular matrix organization		2.51e-05	4.60033	0.002	2.69897	2.99	9817	104	568	18	[ICAM1 - intercellular adhesion molecule 1, FLOT1 - flotillin 1, ITGA9 - integrin, alpha 9, TIMP1 - timp metallopeptidase inhibitor 1, MPZL3 - myelin protein zero-like 3, FOXC1 - forkhead box c1, COL9A2 - collagen, type ix, alpha 2, ITGAM - integrin, alpha m (complement component 3 receptor 3 subunit), ICAM3 - intercellular adhesion molecule 3, NFKB2 - nuclear factor of kappa light polypeptide ge…
Transcripts	GO:0008284	positive regulation of cell proliferation		3e-05	4.52288	0.00235	2.62893	1.89	9817	402	568	44	[SLC35F6 - solute carrier family 35, member f6, TIMP1 - timp metallopeptidase inhibitor 1, GLUL - glutamate-ammonia ligase, PPP1R16B - protein phosphatase 1, regulatory subunit 16b, PTAFR - platelet-activating factor receptor, COX17 - cox17 cytochrome c oxidase copper chaperone, FLT3 - fms-related tyrosine kinase 3, LRP5 - low density lipoprotein receptor-related protein 5, CCR2 - chemokine (c-c …
Transcript	GO:0060337	type I interferon signaling pathway		3.26e-05	4.48678	0.00252	2.5986	4.67	9817	37	568	10	[EGR1 - early growth response 1, BST2 - bone marrow stromal cell antigen 2, IFIT3 - interferon-induced protein with tetratricopeptide repeats 3, ISG15 - isg15 ubiquitin-like modifier, MX2 - myxovirus (influenza virus) resistance 2 (mouse), IRF9 - interferon regulatory factor 9, MX1 - myxovirus (influenza virus) resistance 1, interferon-inducible protein p78 (mouse), OAS1 - 2'-5'-oligoadenylate sy…
Transcripts	GO:0010647	positive regulation of cell communication		3.49e-05	4.45717	0.00268	2.57187	1.57	9817	861	568	78	[ARAP1 - arfgap with rhogap domain, ankyrin repeat and ph domain 1, GFI1 - growth factor independent 1 transcription repressor, BNIP3 - bcl2/adenovirus e1b 19kda interacting protein 3, TSPAN14 - tetraspanin 14, BIRC3 - baculoviral iap repeat containing 3, FLT3 - fms-related tyrosine kinase 3, MAP3K8 - mitogen-activated protein kinase kinase kinase 8, TNFRSF12A - tumor necrosis factor receptor sup…
Transcript	GO:0016477	cell migration		3.51e-05	4.45469	0.00268	2.57187	1.93	9817	367	568	41	[CCR5 - chemokine (c-c motif) receptor 5 (gene/pseudogene), SLC7A7 - solute carrier family 7 (amino acid transporter light chain, y+l system), member 7, ICAM1 - intercellular adhesion molecule 1, ITGA9 - integrin, alpha 9, CXCR4 - chemokine (c-x-c motif) receptor 4, ITGAM - integrin, alpha m (complement component 3 receptor 3 subunit), FMNL1 - formin-like 1, FSCN1 - fascin homolog 1, actin-bundli…
Transcripts	GO:1903530	regulation of secretion by cell		3.56e-05	4.44855	0.00269	2.57025	2.03	9817	306	568	36	[GLUL - glutamate-ammonia ligase, ITGAM - integrin, alpha m (complement component 3 receptor 3 subunit), PTAFR - platelet-activating factor receptor, PASK - pas domain containing serine/threonine kinase, LRP5 - low density lipoprotein receptor-related protein 5, CCR2 - chemokine (c-c motif) receptor 2, SDC4 - syndecan 4, IRS2 - insulin receptor substrate 2, TLR2 - toll-like receptor 2, KCNN4 - po…
Transcript	GO:0008203	cholesterol metabolic process		3.56e-05	4.44855	0.0027	2.56864	3.68	9817	61	568	13	[LSS - lanosterol synthase (2,3-oxidosqualene-lanosterol cyclase), INSIG1 - insulin induced gene 1, ACLY - atp citrate lyase, APOC1 - apolipoprotein c-i, LRP5 - low density lipoprotein receptor-related protein 5, OSBPL5 - oxysterol binding protein-like 5, CYP51A1 - cytochrome p450, family 51, subfamily a, polypeptide 1, LDLR - low density lipoprotein receptor, APOL2 - apolipoprotein l, 2, HMGCR -…
Transcripts	GO:0009967	positive regulation of signal transduction		3.79e-05	4.42136	0.00284	2.54668	1.58	9817	807	568	74	[ARAP1 - arfgap with rhogap domain, ankyrin repeat and ph domain 1, GFI1 - growth factor independent 1 transcription repressor, BNIP3 - bcl2/adenovirus e1b 19kda interacting protein 3, TSPAN14 - tetraspanin 14, BIRC3 - baculoviral iap repeat containing 3, FLT3 - fms-related tyrosine kinase 3, MAP3K8 - mitogen-activated protein kinase kinase kinase 8, TNFRSF12A - tumor necrosis factor receptor sup…
Transcript	GO:0032652	regulation of interleukin-1 production		4.2e-05	4.37675	0.00311	2.50724	4.55	9817	38	568	10	[HSPB1 - heat shock 27kda protein 1, EGR1 - early growth response 1, ZC3H12A - zinc finger ccch-type containing 12a, CEACAM1 - carcinoembryonic antigen-related cell adhesion molecule 1 (biliary glycoprotein), TNFAIP3 - tumor necrosis factor, alpha-induced protein 3, ANXA1 - annexin a1, CASP1 - caspase 1, apoptosis-related cysteine peptidase, AZU1 - azurocidin 1, CCL3 - chemokine (c-c motif) ligan…
Transcripts	GO:1901342	regulation of vasculature development		4.29e-05	4.36754	0.00316	2.50031	2.78	9817	118	568	19	[ZC3H12A - zinc finger ccch-type containing 12a, CTSH - cathepsin h, CEACAM1 - carcinoembryonic antigen-related cell adhesion molecule 1 (biliary glycoprotein), FOXC1 - forkhead box c1, PPP1R16B - protein phosphatase 1, regulatory subunit 16b, TNFRSF12A - tumor necrosis factor receptor superfamily, member 12a, IL1B - interleukin 1, beta, CD40 - cd40 molecule, tnf receptor superfamily member 5, CC…
Transcript	GO:0023056	positive regulation of signaling		4.61e-05	4.3363	0.00338	2.47108	1.55	9817	868	568	78	[ARAP1 - arfgap with rhogap domain, ankyrin repeat and ph domain 1, GFI1 - growth factor independent 1 transcription repressor, BNIP3 - bcl2/adenovirus e1b 19kda interacting protein 3, TSPAN14 - tetraspanin 14, BIRC3 - baculoviral iap repeat containing 3, FLT3 - fms-related tyrosine kinase 3, MAP3K8 - mitogen-activated protein kinase kinase kinase 8, TNFRSF12A - tumor necrosis factor receptor sup…
Transcripts	GO:0032501	multicellular organismal process		4.76e-05	4.32239	0.00347	2.45967	1.43	9817	1289	568	107	[ZNF385A - zinc finger protein 385a, AKAP1 - a kinase (prka) anchor protein 1, STK40 - serine/threonine kinase 40, APOC1 - apolipoprotein c-i, PKP4 - plakophilin 4, BST2 - bone marrow stromal cell antigen 2, LDLR - low density lipoprotein receptor, SPINT1 - serine peptidase inhibitor, kunitz type 1, ZFP36L2 - zfp36 ring finger protein-like 2, P2RX1 - purinergic receptor p2x, ligand-gated ion chan…
Transcript	GO:1902652	secondary alcohol metabolic process		5.11e-05	4.29158	0.00368	2.43415	3.57	9817	63	568	13	[LSS - lanosterol synthase (2,3-oxidosqualene-lanosterol cyclase), INSIG1 - insulin induced gene 1, ACLY - atp citrate lyase, APOC1 - apolipoprotein c-i, LRP5 - low density lipoprotein receptor-related protein 5, OSBPL5 - oxysterol binding protein-like 5, CYP51A1 - cytochrome p450, family 51, subfamily a, polypeptide 1, LDLR - low density lipoprotein receptor, APOL2 - apolipoprotein l, 2, HMGCR -…
Transcripts	GO:0002863	positive regulation of inflammatory response to antigenic stimulus		5.29e-05	4.27654	0.00379	2.42136	13.83	9817	5	568	4	[C3 - complement component 3, TNF - tumor necrosis factor, FCER1G - fc fragment of ige, high affinity i, receptor for; gamma polypeptide, ZP3 - zona pellucida glycoprotein 3 (sperm receptor)]
Transcripts	GO:1904018	positive regulation of vasculature development		5.31e-05	4.27491	0.00378	2.42251	3.36	9817	72	568	14	[ZC3H12A - zinc finger ccch-type containing 12a, CTSH - cathepsin h, CEACAM1 - carcinoembryonic antigen-related cell adhesion molecule 1 (biliary glycoprotein), PPP1R16B - protein phosphatase 1, regulatory subunit 16b, IL1B - interleukin 1, beta, CD40 - cd40 molecule, tnf receptor superfamily member 5, EGR1 - early growth response 1, HSPB1 - heat shock 27kda protein 1, C3AR1 - complement componen…
Transcript	GO:0035150	regulation of tube size		5.36e-05	4.27084	0.00378	2.42251	4.43	9817	39	568	10	[ICAM1 - intercellular adhesion molecule 1, HMGCR - 3-hydroxy-3-methylglutaryl-coa reductase, FOXC1 - forkhead box c1, ADORA2A - adenosine a2a receptor, P2RY2 - purinergic receptor p2y, g-protein coupled, 2, PTAFR - platelet-activating factor receptor, ADM - adrenomedullin, SLC8A1 - solute carrier family 8 (sodium/calcium exchanger), member 1, P2RX1 - purinergic receptor p2x, ligand-gated ion cha…
Transcript	GO:0050880	regulation of blood vessel size		5.36e-05	4.27084	0.0038	2.42022	4.43	9817	39	568	10	[ICAM1 - intercellular adhesion molecule 1, HMGCR - 3-hydroxy-3-methylglutaryl-coa reductase, FOXC1 - forkhead box c1, ADORA2A - adenosine a2a receptor, P2RY2 - purinergic receptor p2y, g-protein coupled, 2, PTAFR - platelet-activating factor receptor, ADM - adrenomedullin, SLC8A1 - solute carrier family 8 (sodium/calcium exchanger), member 1, P2RX1 - purinergic receptor p2x, ligand-gated ion cha…
Transcripts	GO:0045765	regulation of angiogenesis		5.46e-05	4.26281	0.00382	2.41794	2.83	9817	110	568	18	[ZC3H12A - zinc finger ccch-type containing 12a, CTSH - cathepsin h, FOXC1 - forkhead box c1, CEACAM1 - carcinoembryonic antigen-related cell adhesion molecule 1 (biliary glycoprotein), PPP1R16B - protein phosphatase 1, regulatory subunit 16b, TNFRSF12A - tumor necrosis factor receptor superfamily, member 12a, IL1B - interleukin 1, beta, CD40 - cd40 molecule, tnf receptor superfamily member 5, CC…
Transcript	GO:0050810	regulation of steroid biosynthetic process		5.55e-05	4.25571	0.00385	2.41454	3.77	9817	55	568	12	[EGR1 - early growth response 1, CYP51A1 - cytochrome p450, family 51, subfamily a, polypeptide 1, LSS - lanosterol synthase (2,3-oxidosqualene-lanosterol cyclase), INSIG1 - insulin induced gene 1, TNF - tumor necrosis factor, GFI1 - growth factor independent 1 transcription repressor, HMGCR - 3-hydroxy-3-methylglutaryl-coa reductase, IGFBP7 - insulin-like growth factor binding protein 7, HMGCS1 …
Transcripts	GO:0071495	cellular response to endogenous stimulus		5.55e-05	4.25571	0.00387	2.41229	1.95	9817	337	568	38	[APEX1 - apex nuclease (multifunctional dna repair enzyme) 1, ICAM1 - intercellular adhesion molecule 1, PTAFR - platelet-activating factor receptor, FLT3 - fms-related tyrosine kinase 3, SHMT1 - serine hydroxymethyltransferase 1 (soluble), SLC8A1 - solute carrier family 8 (sodium/calcium exchanger), member 1, JUNB - jun b proto-oncogene, CPEB4 - cytoplasmic polyadenylation element binding protei…
Transcript	GO:0051704	multi-organism process		5.7e-05	4.24413	0.00393	2.40561	1.58	9817	775	568	71	[MR1 - major histocompatibility complex, class i-related, SP110 - sp110 nuclear body protein, GFI1 - growth factor independent 1 transcription repressor, BNIP3 - bcl2/adenovirus e1b 19kda interacting protein 3, BNIP3L - bcl2/adenovirus e1b 19kda interacting protein 3-like, IFIT3 - interferon-induced protein with tetratricopeptide repeats 3, HIST1H2BC - histone cluster 1, h2bc, PRG2 - proteoglycan…
Transcripts	GO:0008360	regulation of cell shape		5.77e-05	4.23882	0.00395	2.4034	3.04	9817	91	568	16	[ARAP1 - arfgap with rhogap domain, ankyrin repeat and ph domain 1, DAPK3 - death-associated protein kinase 3, ICAM1 - intercellular adhesion molecule 1, S100B - s100 calcium binding protein b, RHOU - ras homolog family member u, COCH - cochlin, FMNL1 - formin-like 1, ALDOA - aldolase a, fructose-bisphosphate, CCL3 - chemokine (c-c motif) ligand 3, SEMA4A - sema domain, immunoglobulin domain (ig)…
Transcript	GO:0008285	negative regulation of cell proliferation		5.92e-05	4.22768	0.00404	2.39362	1.94	9817	338	568	38	[DNAJB2 - dnaj (hsp40) homolog, subfamily b, member 2, IFIT3 - interferon-induced protein with tetratricopeptide repeats 3, FGFRL1 - fibroblast growth factor receptor-like 1, EMP3 - epithelial membrane protein 3, SDC4 - syndecan 4, SPINT1 - serine peptidase inhibitor, kunitz type 1, RARRES3 - retinoic acid receptor responder (tazarotene induced) 3, TFAP4 - transcription factor ap-4 (activating en…
Transcripts	GO:0050870	positive regulation of T cell activation		6.07e-05	4.21681	0.00411	2.38616	2.91	9817	101	568	17	[ZP3 - zona pellucida glycoprotein 3 (sperm receptor), TNFRSF14 - tumor necrosis factor receptor superfamily, member 14, MAP3K8 - mitogen-activated protein kinase kinase kinase 8, IGFBP2 - insulin-like growth factor binding protein 2, 36kda, BCL6 - b-cell cll/lymphoma 6, AIF1 - allograft inflammatory factor 1, IL1B - interleukin 1, beta, CCR2 - chemokine (c-c motif) receptor 2, IL23A - interleuki…
Transcript	GO:1901701	cellular response to oxygen-containing compound		6.46e-05	4.18977	0.00436	2.36051	1.83	9817	415	568	44	[PPARGC1B - peroxisome proliferator-activated receptor gamma, coactivator 1 beta, APEX1 - apex nuclease (multifunctional dna repair enzyme) 1, CCR5 - chemokine (c-c motif) receptor 5 (gene/pseudogene), ICAM1 - intercellular adhesion molecule 1, GFI1 - growth factor independent 1 transcription repressor, BNIP3 - bcl2/adenovirus e1b 19kda interacting protein 3, MTR - 5-methyltetrahydrofolate-homocy…
Transcripts	GO:1902882	regulation of response to oxidative stress		6.7e-05	4.17393	0.0045	2.34679	3.7	9817	56	568	12	[HSPB1 - heat shock 27kda protein 1, MCTP1 - multiple c2 domains, transmembrane 1, NFE2L2 - nuclear factor (erythroid-derived 2)-like 2, PYCR1 - pyrroline-5-carboxylate reductase 1, SESN1 - sestrin 1, TNF - tumor necrosis factor, MCL1 - myeloid cell leukemia sequence 1 (bcl2-related), CD36 - cd36 molecule (thrombospondin receptor), SESN2 - sestrin 2, P4HB - prolyl 4-hydroxylase, beta polypeptide,…
Transcript	GO:0032502	developmental process		7.15e-05	4.14569	0.00477	2.32148	1.3	9817	2224	568	167	[APEX1 - apex nuclease (multifunctional dna repair enzyme) 1, GFI1 - growth factor independent 1 transcription repressor, BNIP3 - bcl2/adenovirus e1b 19kda interacting protein 3, TNFRSF12A - tumor necrosis factor receptor superfamily, member 12a, FLT3 - fms-related tyrosine kinase 3, ZNF385A - zinc finger protein 385a, STK40 - serine/threonine kinase 40, SDC4 - syndecan 4, ANXA7 - annexin a7, BST…
Transcripts	GO:0046649	lymphocyte activation		7.39e-05	4.13136	0.0049	2.3098	2.36	9817	176	568	24	[ICAM1 - intercellular adhesion molecule 1, HDAC4 - histone deacetylase 4, HSH2D - hematopoietic sh2 domain containing, FLT3 - fms-related tyrosine kinase 3, GPR97 - g protein-coupled receptor 97, SLAMF7 - slam family member 7, PRKDC - protein kinase, dna-activated, catalytic polypeptide, BCL6 - b-cell cll/lymphoma 6, CD40 - cd40 molecule, tnf receptor superfamily member 5, SEMA4A - sema domain, …
Transcript	GO:0061041	regulation of wound healing		8.05e-05	4.0942	0.00532	2.27409	3.64	9817	57	568	12	[NFE2L2 - nuclear factor (erythroid-derived 2)-like 2, HMGCR - 3-hydroxy-3-methylglutaryl-coa reductase, PLAUR - plasminogen activator, urokinase receptor, CEACAM1 - carcinoembryonic antigen-related cell adhesion molecule 1 (biliary glycoprotein), FCER1G - fc fragment of ige, high affinity i, receptor for; gamma polypeptide, TNFAIP3 - tumor necrosis factor, alpha-induced protein 3, ANXA1 - annexi…
Transcript	GO:0051336	regulation of hydrolase activity		8.07e-05	4.09313	0.0053	2.27572	1.63	9817	645	568	61	[ARAP1 - arfgap with rhogap domain, ankyrin repeat and ph domain 1, ARAP2 - arfgap with rhogap domain, ankyrin repeat and ph domain 2, TIMP1 - timp metallopeptidase inhibitor 1, DNAJB2 - dnaj (hsp40) homolog, subfamily b, member 2, CSTB - cystatin b (stefin b), BNIP2 - bcl2/adenovirus e1b 19kda interacting protein 2, BIRC3 - baculoviral iap repeat containing 3, ARFGAP2 - adp-ribosylation factor g…
Transcripts	GO:0006811	ion transport		8.1e-05	4.09151	0.0053	2.27572	1.71	9817	537	568	53	[TRPC4AP - transient receptor potential cation channel, subfamily c, member 4 associated protein, HVCN1 - hydrogen voltage-gated channel 1, SLC12A6 - solute carrier family 12 (potassium/chloride transporter), member 6, SLC8A1 - solute carrier family 8 (sodium/calcium exchanger), member 1, APOC1 - apolipoprotein c-i, LDLR - low density lipoprotein receptor, FTH1 - ferritin, heavy polypeptide 1, KC…
Transcripts	GO:2000379	positive regulation of reactive oxygen species metabolic process		8.58e-05	4.06651	0.00558	2.25337	3.88	9817	49	568	11	[NFE2L2 - nuclear factor (erythroid-derived 2)-like 2, ICAM1 - intercellular adhesion molecule 1, ZC3H12A - zinc finger ccch-type containing 12a, TNF - tumor necrosis factor, HDAC4 - histone deacetylase 4, ITGAM - integrin, alpha m (complement component 3 receptor 3 subunit), CD36 - cd36 molecule (thrombospondin receptor), CDKN1A - cyclin-dependent kinase inhibitor 1a (p21, cip1), AIF1 - allograf…
Transcript	GO:0002521	leukocyte differentiation		9.16e-05	4.0381	0.00593	2.22695	2.56	9817	135	568	20	[HDAC4 - histone deacetylase 4, OSTM1 - osteopetrosis associated transmembrane protein 1, FLT3 - fms-related tyrosine kinase 3, GPR97 - g protein-coupled receptor 97, PRKDC - protein kinase, dna-activated, catalytic polypeptide, JUNB - jun b proto-oncogene, PIR - pirin (iron-binding nuclear protein), BCL6 - b-cell cll/lymphoma 6, EGR1 - early growth response 1, SEMA4A - sema domain, immunoglobuli…
Transcripts	GO:0042129	regulation of T cell proliferation		9.86e-05	4.00612	0.00635	2.19723	3.18	9817	76	568	14	[ZP3 - zona pellucida glycoprotein 3 (sperm receptor), TNFRSF14 - tumor necrosis factor receptor superfamily, member 14, IGFBP2 - insulin-like growth factor binding protein 2, 36kda, AIF1 - allograft inflammatory factor 1, IL1B - interleukin 1, beta, SDC4 - syndecan 4, CCR2 - chemokine (c-c motif) receptor 2, CLC - charcot-leyden crystal galectin, IL23A - interleukin 23, alpha subunit p19, PNP - …
Transcripts	GO:0070098	chemokine-mediated signaling pathway		9.95e-05	4.00218	0.00634	2.19791	5.12	9817	27	568	8	[CCR5 - chemokine (c-c motif) receptor 5 (gene/pseudogene), FOXC1 - forkhead box c1, CXCR4 - chemokine (c-x-c motif) receptor 4, CXCR3 - chemokine (c-x-c motif) receptor 3, IL8 - interleukin 8, CCL22 - chemokine (c-c motif) ligand 22, CCL3 - chemokine (c-c motif) ligand 3, CCR2 - chemokine (c-c motif) receptor 2]
Transcript	GO:0050829	defense response to Gram-negative bacterium		9.95e-05	4.00218	0.00637	2.19586	5.12	9817	27	568	8	[IL23A - interleukin 23, alpha subunit p19, MR1 - major histocompatibility complex, class i-related, TNFRSF14 - tumor necrosis factor receptor superfamily, member 14, LYZ - lysozyme, DEFA4 - defensin, alpha 4, corticostatin, HIST1H2BK - histone cluster 1, h2bk, BPI - bactericidal/permeability-increasing protein, AZU1 - azurocidin 1]
Transcript	GO:0032680	regulation of tumor necrosis factor production		0.0001	4	0.00634	2.19791	3.35	9817	67	568	13	[ZC3H12A - zinc finger ccch-type containing 12a, PTAFR - platelet-activating factor receptor, CD36 - cd36 molecule (thrombospondin receptor), BPI - bactericidal/permeability-increasing protein, AZU1 - azurocidin 1, ACP5 - acid phosphatase 5, tartrate resistant, CCL3 - chemokine (c-c motif) ligand 3, CCR2 - chemokine (c-c motif) receptor 2, IL23A - interleukin 23, alpha subunit p19, HSPB1 - heat s…
Transcripts	GO:0071356	cellular response to tumor necrosis factor		0.000104	3.98297	0.00655	2.18376	3.8	9817	50	568	11	[NFE2L2 - nuclear factor (erythroid-derived 2)-like 2, ICAM1 - intercellular adhesion molecule 1, ZC3H12A - zinc finger ccch-type containing 12a, HDAC4 - histone deacetylase 4, ZFP36L2 - zfp36 ring finger protein-like 2, IL8 - interleukin 8, YBX3 - y box binding protein 3, TANK - traf family member-associated nfkb activator, CHI3L1 - chitinase 3-like 1 (cartilage glycoprotein-39), CCL22 - chemoki…
Transcript	GO:0048585	negative regulation of response to stimulus		0.000104	3.98297	0.00659	2.18111	1.55	9817	790	568	71	[GPR97 - g protein-coupled receptor 97, ZNF385A - zinc finger protein 385a, PYCR1 - pyrroline-5-carboxylate reductase 1, MARK3 - map/microtubule affinity-regulating kinase 3, BST2 - bone marrow stromal cell antigen 2, CD74 - cd74 molecule, major histocompatibility complex, class ii invariant chain, CASP8 - caspase 8, apoptosis-related cysteine peptidase, RTN4RL2 - reticulon 4 receptor-like 2, TAN…
Transcripts	GO:0040011	locomotion		0.000107	3.97062	0.00667	2.17587	1.77	9817	450	568	46	[CCR5 - chemokine (c-c motif) receptor 5 (gene/pseudogene), SLC7A7 - solute carrier family 7 (amino acid transporter light chain, y+l system), member 7, ICAM1 - intercellular adhesion molecule 1, ITGA9 - integrin, alpha 9, CXCR4 - chemokine (c-x-c motif) receptor 4, ITGAM - integrin, alpha m (complement component 3 receptor 3 subunit), PTAFR - platelet-activating factor receptor, FSCN1 - fascin h…
Transcripts	GO:0045936	negative regulation of phosphate metabolic process		0.000114	3.9431	0.0071	2.14874	1.9	9817	336	568	37	[PRKAG2 - protein kinase, amp-activated, gamma 2 non-catalytic subunit, SAMSN1 - sam domain, sh3 domain and nuclear localization signals 1, PPP1R16B - protein phosphatase 1, regulatory subunit 16b, RNF149 - ring finger protein 149, APOC1 - apolipoprotein c-i, LRP5 - low density lipoprotein receptor-related protein 5, CCR2 - chemokine (c-c motif) receptor 2, TFAP4 - transcription factor ap-4 (acti…
Transcript	GO:0002705	positive regulation of leukocyte mediated immunity		0.000115	3.9393	0.00709	2.14935	3.52	9817	59	568	12	[IL23A - interleukin 23, alpha subunit p19, C3 - complement component 3, TNF - tumor necrosis factor, TNFSF13 - tumor necrosis factor (ligand) superfamily, member 13, FCER1G - fc fragment of ige, high affinity i, receptor for; gamma polypeptide, ZP3 - zona pellucida glycoprotein 3 (sperm receptor), PTAFR - platelet-activating factor receptor, ITGAM - integrin, alpha m (complement component 3 rece…
Transcript	GO:0043114	regulation of vascular permeability		0.000117	3.93181	0.00718	2.14388	6.91	9817	15	568	6	[YES1 - v-yes-1 yamaguchi sarcoma viral oncogene homolog 1, CEACAM1 - carcinoembryonic antigen-related cell adhesion molecule 1 (biliary glycoprotein), PTP4A3 - protein tyrosine phosphatase type iva, member 3, ADORA2A - adenosine a2a receptor, ADM - adrenomedullin, AZU1 - azurocidin 1]
Transcripts	GO:0032103	positive regulation of response to external stimulus		0.000119	3.92445	0.00725	2.13966	2.59	9817	127	568	19	[TNIP1 - tnfaip3 interacting protein 1, ZP3 - zona pellucida glycoprotein 3 (sperm receptor), AIF1 - allograft inflammatory factor 1, IL1B - interleukin 1, beta, LPL - lipoprotein lipase, AZU1 - azurocidin 1, CCL3 - chemokine (c-c motif) ligand 3, CCR2 - chemokine (c-c motif) receptor 2, IL23A - interleukin 23, alpha subunit p19, C3AR1 - complement component 3a receptor 1, HSPB1 - heat shock 27kd…
Transcript	GO:0002891	positive regulation of immunoglobulin mediated immune response		0.000119	3.92445	0.00727	2.13847	5.76	9817	21	568	7	[C3 - complement component 3, TNF - tumor necrosis factor, TNFSF13 - tumor necrosis factor (ligand) superfamily, member 13, FCER1G - fc fragment of ige, high affinity i, receptor for; gamma polypeptide, UNG - uracil-dna glycosylase, CD40 - cd40 molecule, tnf receptor superfamily member 5, MSH6 - muts homolog 6 (e. coli)]
Transcripts	GO:0002714	positive regulation of B cell mediated immunity		0.000119	3.92445	0.00731	2.13608	5.76	9817	21	568	7	[C3 - complement component 3, TNF - tumor necrosis factor, TNFSF13 - tumor necrosis factor (ligand) superfamily, member 13, FCER1G - fc fragment of ige, high affinity i, receptor for; gamma polypeptide, UNG - uracil-dna glycosylase, CD40 - cd40 molecule, tnf receptor superfamily member 5, MSH6 - muts homolog 6 (e. coli)]
Transcript	GO:0010563	negative regulation of phosphorus metabolic process		0.000121	3.91721	0.00734	2.1343	1.9	9817	337	568	37	[PRKAG2 - protein kinase, amp-activated, gamma 2 non-catalytic subunit, SAMSN1 - sam domain, sh3 domain and nuclear localization signals 1, PPP1R16B - protein phosphatase 1, regulatory subunit 16b, RNF149 - ring finger protein 149, APOC1 - apolipoprotein c-i, LRP5 - low density lipoprotein receptor-related protein 5, CCR2 - chemokine (c-c motif) receptor 2, TFAP4 - transcription factor ap-4 (acti…
Transcript	GO:0007204	positive regulation of cytosolic calcium ion concentration		0.000123	3.91009	0.00737	2.13253	2.98	9817	87	568	15	[PKD1 - polycystic kidney disease 1 (autosomal dominant), CCR5 - chemokine (c-c motif) receptor 5 (gene/pseudogene), CXCR4 - chemokine (c-x-c motif) receptor 4, CXCR3 - chemokine (c-x-c motif) receptor 3, CD36 - cd36 molecule (thrombospondin receptor), SLC8A1 - solute carrier family 8 (sodium/calcium exchanger), member 1, CCL3 - chemokine (c-c motif) ligand 3, CCR2 - chemokine (c-c motif) recepto…
Transcript	GO:0001932	regulation of protein phosphorylation		0.000123	3.91009	0.0074	2.13077	1.58	9817	724	568	66	[MAP3K8 - mitogen-activated protein kinase kinase kinase 8, FLT3 - fms-related tyrosine kinase 3, BIRC7 - baculoviral iap repeat containing 7, STK40 - serine/threonine kinase 40, SDC4 - syndecan 4, IL23A - interleukin 23, alpha subunit p19, CD74 - cd74 molecule, major histocompatibility complex, class ii invariant chain, RTN4RL2 - reticulon 4 receptor-like 2, CHI3L1 - chitinase 3-like 1 (cartilag…
Transcripts	GO:0035296	regulation of tube diameter		0.000124	3.90658	0.00735	2.13371	4.44	9817	35	568	9	[ICAM1 - intercellular adhesion molecule 1, HMGCR - 3-hydroxy-3-methylglutaryl-coa reductase, ADORA2A - adenosine a2a receptor, P2RY2 - purinergic receptor p2y, g-protein coupled, 2, PTAFR - platelet-activating factor receptor, ADM - adrenomedullin, SLC8A1 - solute carrier family 8 (sodium/calcium exchanger), member 1, P2RX1 - purinergic receptor p2x, ligand-gated ion channel, 1, PPARD - peroxiso…
Transcripts	GO:0097746	regulation of blood vessel diameter		0.000124	3.90658	0.00738	2.13194	4.44	9817	35	568	9	[ICAM1 - intercellular adhesion molecule 1, HMGCR - 3-hydroxy-3-methylglutaryl-coa reductase, ADORA2A - adenosine a2a receptor, P2RY2 - purinergic receptor p2y, g-protein coupled, 2, PTAFR - platelet-activating factor receptor, ADM - adrenomedullin, SLC8A1 - solute carrier family 8 (sodium/calcium exchanger), member 1, P2RX1 - purinergic receptor p2x, ligand-gated ion channel, 1, PPARD - peroxiso…
Transcripts	GO:0051250	negative regulation of lymphocyte activation		0.000137	3.86328	0.00801	2.09637	3.26	9817	69	568	13	[CEACAM1 - carcinoembryonic antigen-related cell adhesion molecule 1 (biliary glycoprotein), SAMSN1 - sam domain, sh3 domain and nuclear localization signals 1, TNFRSF14 - tumor necrosis factor receptor superfamily, member 14, BCL6 - b-cell cll/lymphoma 6, SDC4 - syndecan 4, CD74 - cd74 molecule, major histocompatibility complex, class ii invariant chain, ADORA2A - adenosine a2a receptor, TNFAIP3…
Transcript	GO:1903555	regulation of tumor necrosis factor superfamily cytokine production		0.000137	3.86328	0.00805	2.0942	3.26	9817	69	568	13	[ZC3H12A - zinc finger ccch-type containing 12a, PTAFR - platelet-activating factor receptor, CD36 - cd36 molecule (thrombospondin receptor), BPI - bactericidal/permeability-increasing protein, AZU1 - azurocidin 1, ACP5 - acid phosphatase 5, tartrate resistant, CCL3 - chemokine (c-c motif) ligand 3, CCR2 - chemokine (c-c motif) receptor 2, IL23A - interleukin 23, alpha subunit p19, HSPB1 - heat s…
Transcripts	GO:0006959	humoral immune response		0.000137	3.86328	0.00808	2.09259	3.26	9817	69	568	13	[HIST1H2BC - histone cluster 1, h2bc, ZP3 - zona pellucida glycoprotein 3 (sperm receptor), LYZ - lysozyme, HIST1H2BK - histone cluster 1, h2bk, BPI - bactericidal/permeability-increasing protein, AZU1 - azurocidin 1, C3 - complement component 3, BST2 - bone marrow stromal cell antigen 2, TNF - tumor necrosis factor, CD55 - cd55 molecule, decay accelerating factor for complement (cromer blood gro…
Transcript	GO:0050863	regulation of T cell activation		0.000142	3.84771	0.00825	2.08355	2.36	9817	161	568	22	[CEACAM1 - carcinoembryonic antigen-related cell adhesion molecule 1 (biliary glycoprotein), ZP3 - zona pellucida glycoprotein 3 (sperm receptor), TNFRSF14 - tumor necrosis factor receptor superfamily, member 14, MAP3K8 - mitogen-activated protein kinase kinase kinase 8, IGFBP2 - insulin-like growth factor binding protein 2, 36kda, BCL6 - b-cell cll/lymphoma 6, AIF1 - allograft inflammatory facto…
Transcripts	GO:0048523	negative regulation of cellular process		0.000147	3.83268	0.00846	2.07263	1.26	9817	2461	568	180	[APEX1 - apex nuclease (multifunctional dna repair enzyme) 1, ARAP1 - arfgap with rhogap domain, ankyrin repeat and ph domain 1, MLX - mlx, max dimerization protein, DNAJB2 - dnaj (hsp40) homolog, subfamily b, member 2, GFI1 - growth factor independent 1 transcription repressor, BNIP3 - bcl2/adenovirus e1b 19kda interacting protein 3, BNIP3L - bcl2/adenovirus e1b 19kda interacting protein 3-like,…
Transcript	GO:0045937	positive regulation of phosphate metabolic process		0.000147	3.83268	0.00847	2.07212	1.68	9817	536	568	52	[MAP3K8 - mitogen-activated protein kinase kinase kinase 8, FLT3 - fms-related tyrosine kinase 3, BIRC7 - baculoviral iap repeat containing 7, SDC4 - syndecan 4, IL23A - interleukin 23, alpha subunit p19, CD74 - cd74 molecule, major histocompatibility complex, class ii invariant chain, C12orf5 - chromosome 12 open reading frame 5, CHI3L1 - chitinase 3-like 1 (cartilage glycoprotein-39), TRAF4 - t…
Transcripts	GO:0010562	positive regulation of phosphorus metabolic process		0.000147	3.83268	0.00851	2.07007	1.68	9817	536	568	52	[MAP3K8 - mitogen-activated protein kinase kinase kinase 8, FLT3 - fms-related tyrosine kinase 3, BIRC7 - baculoviral iap repeat containing 7, SDC4 - syndecan 4, IL23A - interleukin 23, alpha subunit p19, CD74 - cd74 molecule, major histocompatibility complex, class ii invariant chain, C12orf5 - chromosome 12 open reading frame 5, CHI3L1 - chitinase 3-like 1 (cartilage glycoprotein-39), TRAF4 - t…
Transcript	GO:0045080	positive regulation of chemokine biosynthetic process		0.000151	3.82102	0.00866	2.06248	11.52	9817	6	568	4	[EGR1 - early growth response 1, TNF - tumor necrosis factor, IL1B - interleukin 1, beta, AZU1 - azurocidin 1]
Transcript	GO:0030308	negative regulation of cell growth		0.000152	3.81816	0.00861	2.065	3.06	9817	79	568	14	[DNAJB2 - dnaj (hsp40) homolog, subfamily b, member 2, SMARCA4 - swi/snf related, matrix associated, actin dependent regulator of chromatin, subfamily a, member 4, SERTAD3 - serta domain containing 3, CDKN1A - cyclin-dependent kinase inhibitor 1a (p21, cip1), BCL6 - b-cell cll/lymphoma 6, SMARCA2 - swi/snf related, matrix associated, actin dependent regulator of chromatin, subfamily a, member 2, …
Transcripts	GO:0048660	regulation of smooth muscle cell proliferation		0.000152	3.81816	0.00864	2.06349	3.66	9817	52	568	11	[TNF - tumor necrosis factor, HDAC4 - histone deacetylase 4, HMGCR - 3-hydroxy-3-methylglutaryl-coa reductase, PTAFR - platelet-activating factor receptor, TNFAIP3 - tumor necrosis factor, alpha-induced protein 3, NAMPT - nicotinamide phosphoribosyltransferase, PRKDC - protein kinase, dna-activated, catalytic polypeptide, HBEGF - heparin-binding egf-like growth factor, AIF1 - allograft inflammato…
Transcripts	GO:0022603	regulation of anatomical structure morphogenesis		0.000158	3.80134	0.0089	2.05061	1.71	9817	484	568	48	[ARAP1 - arfgap with rhogap domain, ankyrin repeat and ph domain 1, ICAM1 - intercellular adhesion molecule 1, BNIP3 - bcl2/adenovirus e1b 19kda interacting protein 3, FLOT1 - flotillin 1, PPP1R16B - protein phosphatase 1, regulatory subunit 16b, TNFRSF12A - tumor necrosis factor receptor superfamily, member 12a, RHOU - ras homolog family member u, FMNL1 - formin-like 1, ALDOA - aldolase a, fruct…
Transcript	GO:0014074	response to purine-containing compound		0.000159	3.7986	0.00896	2.04769	3.21	9817	70	568	13	[APEX1 - apex nuclease (multifunctional dna repair enzyme) 1, PPARGC1B - peroxisome proliferator-activated receptor gamma, coactivator 1 beta, P2RY11 - purinergic receptor p2y, g-protein coupled, 11, PTAFR - platelet-activating factor receptor, SLC8A1 - solute carrier family 8 (sodium/calcium exchanger), member 1, JUNB - jun b proto-oncogene, IL1B - interleukin 1, beta, FOS - fbj murine osteosarc…
Transcript	GO:0051607	defense response to virus		0.000161	3.79317	0.00891	2.05012	2.7	9817	109	568	17	[ZC3H12A - zinc finger ccch-type containing 12a, BNIP3 - bcl2/adenovirus e1b 19kda interacting protein 3, BNIP3L - bcl2/adenovirus e1b 19kda interacting protein 3-like, IFIT3 - interferon-induced protein with tetratricopeptide repeats 3, IRF9 - interferon regulatory factor 9, CD40 - cd40 molecule, tnf receptor superfamily member 5, IFITM2 - interferon induced transmembrane protein 2, AZU1 - azuro…
Transcripts	GO:0045926	negative regulation of growth		0.000161	3.79317	0.00895	2.04818	2.7	9817	109	568	17	[DNAJB2 - dnaj (hsp40) homolog, subfamily b, member 2, SMARCA4 - swi/snf related, matrix associated, actin dependent regulator of chromatin, subfamily a, member 4, SERTAD3 - serta domain containing 3, CD36 - cd36 molecule (thrombospondin receptor), CDKN1A - cyclin-dependent kinase inhibitor 1a (p21, cip1), BCL6 - b-cell cll/lymphoma 6, TSPYL2 - tspy-like 2, SMARCA2 - swi/snf related, matrix assoc…
Transcripts	GO:0042325	regulation of phosphorylation		0.000165	3.78252	0.00909	2.04144	1.53	9817	816	568	72	[FLT3 - fms-related tyrosine kinase 3, MAP3K8 - mitogen-activated protein kinase kinase kinase 8, BIRC7 - baculoviral iap repeat containing 7, STK40 - serine/threonine kinase 40, SDC4 - syndecan 4, IL23A - interleukin 23, alpha subunit p19, CD74 - cd74 molecule, major histocompatibility complex, class ii invariant chain, RTN4RL2 - reticulon 4 receptor-like 2, IRS2 - insulin receptor substrate 2, …
Transcript	GO:0043547	positive regulation of GTPase activity		0.00017	3.76955	0.00935	2.02919	2.05	9817	244	568	29	[ARAP1 - arfgap with rhogap domain, ankyrin repeat and ph domain 1, ICAM1 - intercellular adhesion molecule 1, ARAP2 - arfgap with rhogap domain, ankyrin repeat and ph domain 2, BNIP2 - bcl2/adenovirus e1b 19kda interacting protein 2, PICALM - phosphatidylinositol binding clathrin assembly protein, ARFGAP2 - adp-ribosylation factor gtpase activating protein 2, ARHGAP27 - rho gtpase activating pro…
Transcript	GO:0044281	small molecule metabolic process		0.000172	3.76447	0.0094	2.02687	1.46	9817	1019	568	86	[MTR - 5-methyltetrahydrofolate-homocysteine methyltransferase, PTS - 6-pyruvoyltetrahydropterin synthase, APOC1 - apolipoprotein c-i, SDSL - serine dehydratase-like, PYCR1 - pyrroline-5-carboxylate reductase 1, MTHFD1 - methylenetetrahydrofolate dehydrogenase (nadp+ dependent) 1, methenyltetrahydrofolate cyclohydrolase, formyltetrahydrofolate synthetase, LDLR - low density lipoprotein receptor, …
Transcript	GO:0010942	positive regulation of cell death		0.000173	3.76195	0.00944	2.02503	1.78	9817	407	568	42	[BNIP3 - bcl2/adenovirus e1b 19kda interacting protein 3, BNIP3L - bcl2/adenovirus e1b 19kda interacting protein 3-like, ITGAM - integrin, alpha m (complement component 3 receptor 3 subunit), PICALM - phosphatidylinositol binding clathrin assembly protein, TNFRSF12A - tumor necrosis factor receptor superfamily, member 12a, BBC3 - bcl2 binding component 3, G0S2 - g0/g1switch 2, EGR1 - early growth…
Transcript	GO:0045670	regulation of osteoclast differentiation		0.000174	3.75945	0.00929	2.03198	4.77	9817	29	568	8	[IL23A - interleukin 23, alpha subunit p19, PPARGC1B - peroxisome proliferator-activated receptor gamma, coactivator 1 beta, FOS - fbj murine osteosarcoma viral oncogene homolog, TNF - tumor necrosis factor, CA2 - carbonic anhydrase ii, TYROBP - tyro protein tyrosine kinase binding protein, MAFB - v-maf avian musculoaponeurotic fibrosarcoma oncogene homolog b, CCL3 - chemokine (c-c motif) ligand …
Transcripts	GO:0001906	cell killing		0.000174	3.75945	0.00933	2.03012	4.77	9817	29	568	8	[CTSH - cathepsin h, LYZ - lysozyme, DEFA3 - defensin, alpha 3, neutrophil-specific, SLAMF7 - slam family member 7, DEFA4 - defensin, alpha 4, corticostatin, HIST1H2BK - histone cluster 1, h2bk, ELANE - elastase, neutrophil expressed, AZU1 - azurocidin 1]
Transcripts	GO:0071347	cellular response to interleukin-1		0.000174	3.75945	0.00937	2.02826	4.77	9817	29	568	8	[ZC3H12A - zinc finger ccch-type containing 12a, ICAM1 - intercellular adhesion molecule 1, IL8 - interleukin 8, TANK - traf family member-associated nfkb activator, CD40 - cd40 molecule, tnf receptor superfamily member 5, CHI3L1 - chitinase 3-like 1 (cartilage glycoprotein-39), CCL22 - chemokine (c-c motif) ligand 22, CCL3 - chemokine (c-c motif) ligand 3]
Transcripts	GO:0002763	positive regulation of myeloid leukocyte differentiation		0.000174	3.75945	0.00941	2.02641	4.77	9817	29	568	8	[IL23A - interleukin 23, alpha subunit p19, PPARGC1B - peroxisome proliferator-activated receptor gamma, coactivator 1 beta, FOS - fbj murine osteosarcoma viral oncogene homolog, TNF - tumor necrosis factor, CA2 - carbonic anhydrase ii, CD74 - cd74 molecule, major histocompatibility complex, class ii invariant chain, CASP8 - caspase 8, apoptosis-related cysteine peptidase, EVI2B - ecotropic viral…
Transcripts	GO:0045766	positive regulation of angiogenesis		0.000189	3.72354	0.01	2	3.35	9817	62	568	12	[HSPB1 - heat shock 27kda protein 1, C3AR1 - complement component 3a receptor 1, C3 - complement component 3, NFE2L2 - nuclear factor (erythroid-derived 2)-like 2, ZC3H12A - zinc finger ccch-type containing 12a, CTSH - cathepsin h, PPP1R16B - protein phosphatase 1, regulatory subunit 16b, ADM - adrenomedullin, IL8 - interleukin 8, CD40 - cd40 molecule, tnf receptor superfamily member 5, IL1B - in…
Transcript	GO:0002885	positive regulation of hypersensitivity		0.000193	3.71444	0.0101	1.99568	17.28	9817	3	568	3	[C3 - complement component 3, FCER1G - fc fragment of ige, high affinity i, receptor for; gamma polypeptide, ZP3 - zona pellucida glycoprotein 3 (sperm receptor)]
Transcripts	GO:0032611	interleukin-1 beta production		0.000193	3.71444	0.0102	1.9914	17.28	9817	3	568	3	[MR1 - major histocompatibility complex, class i-related, CASP1 - caspase 1, apoptosis-related cysteine peptidase, IL1B - interleukin 1, beta]
Transcript	GO:0032612	interleukin-1 production		0.000193	3.71444	0.0102	1.9914	17.28	9817	3	568	3	[MR1 - major histocompatibility complex, class i-related, IL1B - interleukin 1, beta, CASP1 - caspase 1, apoptosis-related cysteine peptidase]
Transcripts	GO:0042102	positive regulation of T cell proliferation		0.000196	3.70774	0.0103	1.98716	3.84	9817	45	568	10	[IL23A - interleukin 23, alpha subunit p19, ZP3 - zona pellucida glycoprotein 3 (sperm receptor), PNP - purine nucleoside phosphorylase, CD55 - cd55 molecule, decay accelerating factor for complement (cromer blood group), ANXA1 - annexin a1, IGFBP2 - insulin-like growth factor binding protein 2, 36kda, PTPRC - protein tyrosine phosphatase, receptor type, c, AIF1 - allograft inflammatory factor 1,…
Transcript	GO:0051345	positive regulation of hydrolase activity		0.000202	3.69465	0.0105	1.97881	1.74	9817	436	568	44	[PPARGC1B - peroxisome proliferator-activated receptor gamma, coactivator 1 beta, ARAP1 - arfgap with rhogap domain, ankyrin repeat and ph domain 1, ARAP2 - arfgap with rhogap domain, ankyrin repeat and ph domain 2, ICAM1 - intercellular adhesion molecule 1, DNAJB2 - dnaj (hsp40) homolog, subfamily b, member 2, BNIP2 - bcl2/adenovirus e1b 19kda interacting protein 2, PTAFR - platelet-activating f…
Transcripts	GO:0098609	cell-cell adhesion		0.000205	3.68825	0.0106	1.97469	2.42	9817	143	568	20	[PKD1 - polycystic kidney disease 1 (autosomal dominant), ICAM1 - intercellular adhesion molecule 1, S100A11 - s100 calcium binding protein a11, CEACAM1 - carcinoembryonic antigen-related cell adhesion molecule 1 (biliary glycoprotein), TNIP1 - tnfaip3 interacting protein 1, FGFRL1 - fibroblast growth factor receptor-like 1, ITGAM - integrin, alpha m (complement component 3 receptor 3 subunit), I…
Transcript	GO:0050878	regulation of body fluid levels		0.000205	3.68825	0.0106	1.97469	2.36	9817	154	568	21	[CAPZA2 - capping protein (actin filament) muscle z-line, alpha 2, JMJD1C - jumonji domain containing 1c, CEACAM1 - carcinoembryonic antigen-related cell adhesion molecule 1 (biliary glycoprotein), P2RY2 - purinergic receptor p2y, g-protein coupled, 2, CD36 - cd36 molecule (thrombospondin receptor), ZNF385A - zinc finger protein 385a, AKAP1 - a kinase (prka) anchor protein 1, MAFF - v-maf avian m…
Transcripts	GO:0002675	positive regulation of acute inflammatory response		0.00022	3.65758	0.0113	1.94692	7.86	9817	11	568	5	[C3 - complement component 3, TNF - tumor necrosis factor, FCER1G - fc fragment of ige, high affinity i, receptor for; gamma polypeptide, ZP3 - zona pellucida glycoprotein 3 (sperm receptor), IL1B - interleukin 1, beta]
Transcript	GO:0061900	glial cell activation		0.00022	3.65758	0.0113	1.94692	7.86	9817	11	568	5	[ADORA2A - adenosine a2a receptor, ITGAM - integrin, alpha m (complement component 3 receptor 3 subunit), TLR2 - toll-like receptor 2, AIF1 - allograft inflammatory factor 1, AZU1 - azurocidin 1]
Transcripts	GO:0044057	regulation of system process		0.000225	3.64782	0.0114	1.9431	2.34	9817	155	568	21	[ZC3H12A - zinc finger ccch-type containing 12a, ICAM1 - intercellular adhesion molecule 1, DAPK3 - death-associated protein kinase 3, HDAC4 - histone deacetylase 4, S100B - s100 calcium binding protein b, TWF1 - twinfilin actin-binding protein 1, PTAFR - platelet-activating factor receptor, SLC22A5 - solute carrier family 22 (organic cation/carnitine transporter), member 5, SLC8A1 - solute carri…
Transcript	GO:1902105	regulation of leukocyte differentiation		0.000245	3.61083	0.0124	1.90658	2.45	9817	134	568	19	[PPARGC1B - peroxisome proliferator-activated receptor gamma, coactivator 1 beta, CEACAM1 - carcinoembryonic antigen-related cell adhesion molecule 1 (biliary glycoprotein), TYROBP - tyro protein tyrosine kinase binding protein, EVI2B - ecotropic viral integration site 2b, BCL6 - b-cell cll/lymphoma 6, CCL3 - chemokine (c-c motif) ligand 3, IL23A - interleukin 23, alpha subunit p19, FOS - fbj mur…
Transcripts	GO:0031325	positive regulation of cellular metabolic process		0.000247	3.6073	0.0124	1.90658	1.32	9817	1772	568	135	[ARAP1 - arfgap with rhogap domain, ankyrin repeat and ph domain 1, MLX - mlx, max dimerization protein, TRIM65 - tripartite motif containing 65, BNIP3 - bcl2/adenovirus e1b 19kda interacting protein 3, BNIP3L - bcl2/adenovirus e1b 19kda interacting protein 3-like, BIRC3 - baculoviral iap repeat containing 3, MAP3K8 - mitogen-activated protein kinase kinase kinase 8, FLT3 - fms-related tyrosine k…
Transcript	GO:0043085	positive regulation of catalytic activity		0.000255	3.59346	0.0128	1.89279	1.49	9817	871	568	75	[NCF2 - neutrophil cytosolic factor 2, ARAP1 - arfgap with rhogap domain, ankyrin repeat and ph domain 1, ARAP2 - arfgap with rhogap domain, ankyrin repeat and ph domain 2, DNAJB2 - dnaj (hsp40) homolog, subfamily b, member 2, BNIP2 - bcl2/adenovirus e1b 19kda interacting protein 2, FLT3 - fms-related tyrosine kinase 3, MAP3K8 - mitogen-activated protein kinase kinase kinase 8, BIRC7 - baculovira…
Transcripts	GO:0043112	receptor metabolic process		0.000257	3.59007	0.0128	1.89279	3.46	9817	55	568	11	[TNF - tumor necrosis factor, CEACAM1 - carcinoembryonic antigen-related cell adhesion molecule 1 (biliary glycoprotein), RAMP1 - receptor (g protein-coupled) activity modifying protein 1, FCER1G - fc fragment of ige, high affinity i, receptor for; gamma polypeptide, PICALM - phosphatidylinositol binding clathrin assembly protein, ADM - adrenomedullin, CD36 - cd36 molecule (thrombospondin recepto…
Transcript	GO:0090322	regulation of superoxide metabolic process		0.000261	3.58336	0.013	1.88606	6.1	9817	17	568	6	[NFE2L2 - nuclear factor (erythroid-derived 2)-like 2, TNF - tumor necrosis factor, ITGAM - integrin, alpha m (complement component 3 receptor 3 subunit), CD36 - cd36 molecule (thrombospondin receptor), FPR2 - formyl peptide receptor 2, ACP5 - acid phosphatase 5, tartrate resistant]
Transcript	GO:1903532	positive regulation of secretion by cell		0.000264	3.5784	0.0131	1.88273	2.26	9817	168	568	22	[GLUL - glutamate-ammonia ligase, ZP3 - zona pellucida glycoprotein 3 (sperm receptor), ITGAM - integrin, alpha m (complement component 3 receptor 3 subunit), PTAFR - platelet-activating factor receptor, TNFRSF14 - tumor necrosis factor receptor superfamily, member 14, IL1RAP - interleukin 1 receptor accessory protein, LPL - lipoprotein lipase, IL1B - interleukin 1, beta, RAB2B - rab2b, member ra…
Transcripts	GO:0051480	regulation of cytosolic calcium ion concentration		0.000265	3.57675	0.0131	1.88273	2.79	9817	93	568	15	[PKD1 - polycystic kidney disease 1 (autosomal dominant), CCR5 - chemokine (c-c motif) receptor 5 (gene/pseudogene), CXCR4 - chemokine (c-x-c motif) receptor 4, CXCR3 - chemokine (c-x-c motif) receptor 3, CD36 - cd36 molecule (thrombospondin receptor), SLC8A1 - solute carrier family 8 (sodium/calcium exchanger), member 1, CCL3 - chemokine (c-c motif) ligand 3, CCR2 - chemokine (c-c motif) recepto…
Transcript	GO:1901698	response to nitrogen compound		0.000265	3.57675	0.0131	1.88273	1.7	9817	468	568	46	[PPARGC1B - peroxisome proliferator-activated receptor gamma, coactivator 1 beta, APEX1 - apex nuclease (multifunctional dna repair enzyme) 1, ICAM1 - intercellular adhesion molecule 1, TIMP1 - timp metallopeptidase inhibitor 1, FLOT1 - flotillin 1, MTR - 5-methyltetrahydrofolate-homocysteine methyltransferase, PTAFR - platelet-activating factor receptor, FLT3 - fms-related tyrosine kinase 3, SHM…
Transcripts	GO:0048870	cell motility		0.000266	3.57512	0.013	1.88606	1.76	9817	402	568	41	[CCR5 - chemokine (c-c motif) receptor 5 (gene/pseudogene), SLC7A7 - solute carrier family 7 (amino acid transporter light chain, y+l system), member 7, ICAM1 - intercellular adhesion molecule 1, ITGA9 - integrin, alpha 9, CXCR4 - chemokine (c-x-c motif) receptor 4, ITGAM - integrin, alpha m (complement component 3 receptor 3 subunit), FSCN1 - fascin homolog 1, actin-bundling protein (strongyloce…
Transcripts	GO:0051047	positive regulation of secretion		0.000277	3.55752	0.0136	1.86646	2.21	9817	180	568	23	[GLUL - glutamate-ammonia ligase, ZP3 - zona pellucida glycoprotein 3 (sperm receptor), P2RY2 - purinergic receptor p2y, g-protein coupled, 2, PTAFR - platelet-activating factor receptor, ITGAM - integrin, alpha m (complement component 3 receptor 3 subunit), TNFRSF14 - tumor necrosis factor receptor superfamily, member 14, IL1RAP - interleukin 1 receptor accessory protein, RAB2B - rab2b, member r…
Transcripts	GO:0070555	response to interleukin-1		0.000287	3.54212	0.0139	1.85699	3.68	9817	47	568	10	[ZC3H12A - zinc finger ccch-type containing 12a, ICAM1 - intercellular adhesion molecule 1, HDAC4 - histone deacetylase 4, ANXA1 - annexin a1, IL8 - interleukin 8, TANK - traf family member-associated nfkb activator, CD40 - cd40 molecule, tnf receptor superfamily member 5, CHI3L1 - chitinase 3-like 1 (cartilage glycoprotein-39), CCL22 - chemokine (c-c motif) ligand 22, CCL3 - chemokine (c-c motif…
Transcript	GO:0050871	positive regulation of B cell activation		0.000287	3.54212	0.0139	1.85699	3.68	9817	47	568	10	[CD74 - cd74 molecule, major histocompatibility complex, class ii invariant chain, TNFSF13 - tumor necrosis factor (ligand) superfamily, member 13, IRS2 - insulin receptor substrate 2, UNG - uracil-dna glycosylase, PTPRC - protein tyrosine phosphatase, receptor type, c, CDKN1A - cyclin-dependent kinase inhibitor 1a (p21, cip1), CD320 - cd320 molecule, BCL6 - b-cell cll/lymphoma 6, CD40 - cd40 mol…
Transcripts	GO:0002708	positive regulation of lymphocyte mediated immunity		0.000287	3.54212	0.014	1.85387	3.68	9817	47	568	10	[IL23A - interleukin 23, alpha subunit p19, C3 - complement component 3, TNF - tumor necrosis factor, TNFSF13 - tumor necrosis factor (ligand) superfamily, member 13, FCER1G - fc fragment of ige, high affinity i, receptor for; gamma polypeptide, ZP3 - zona pellucida glycoprotein 3 (sperm receptor), UNG - uracil-dna glycosylase, IL1B - interleukin 1, beta, CD40 - cd40 molecule, tnf receptor superf…
Transcript	GO:0052548	regulation of endopeptidase activity		0.000288	3.54061	0.0138	1.86012	2.16	9817	192	568	24	[CTSH - cathepsin h, TIMP1 - timp metallopeptidase inhibitor 1, CSTB - cystatin b (stefin b), BIRC3 - baculoviral iap repeat containing 3, PICALM - phosphatidylinositol binding clathrin assembly protein, BIRC7 - baculoviral iap repeat containing 7, CDKN2D - cyclin-dependent kinase inhibitor 2d (p19, inhibits cdk4), C3 - complement component 3, TNF - tumor necrosis factor, BST2 - bone marrow strom…
Transcript	GO:0009628	response to abiotic stimulus		0.000295	3.53018	0.0141	1.85078	1.62	9817	565	568	53	[BNIP3 - bcl2/adenovirus e1b 19kda interacting protein 3, BNIP3L - bcl2/adenovirus e1b 19kda interacting protein 3-like, HVCN1 - hydrogen voltage-gated channel 1, SLC12A6 - solute carrier family 12 (potassium/chloride transporter), member 6, SLC8A1 - solute carrier family 8 (sodium/calcium exchanger), member 1, ANXA7 - annexin a7, CASP8 - caspase 8, apoptosis-related cysteine peptidase, CASP9 - c…
Transcripts	GO:0048646	anatomical structure formation involved in morphogenesis		0.000302	3.51999	0.0144	1.84164	1.85	9817	327	568	35	[PPARGC1B - peroxisome proliferator-activated receptor gamma, coactivator 1 beta, ST14 - suppression of tumorigenicity 14 (colon carcinoma), TNFRSF12A - tumor necrosis factor receptor superfamily, member 12a, SLC12A6 - solute carrier family 12 (potassium/chloride transporter), member 6, ZNF385A - zinc finger protein 385a, SDC4 - syndecan 4, SEMA4A - sema domain, immunoglobulin domain (ig), transm…
Transcript	GO:0006909	phagocytosis		0.000302	3.51999	0.0144	1.84164	3.99	9817	39	568	9	[NCF2 - neutrophil cytosolic factor 2, PIP5K1A - phosphatidylinositol-4-phosphate 5-kinase, type i, alpha, CEACAM4 - carcinoembryonic antigen-related cell adhesion molecule 4, ADORA2A - adenosine a2a receptor, ANXA1 - annexin a1, CD36 - cd36 molecule (thrombospondin receptor), ICAM3 - intercellular adhesion molecule 3, ELANE - elastase, neutrophil expressed, TXNDC5 - thioredoxin domain containing…
Transcripts	GO:1901031	regulation of response to reactive oxygen species		0.000305	3.5157	0.0144	1.84164	5.04	9817	24	568	7	[PYCR1 - pyrroline-5-carboxylate reductase 1, NFE2L2 - nuclear factor (erythroid-derived 2)-like 2, TNF - tumor necrosis factor, SESN1 - sestrin 1, CD36 - cd36 molecule (thrombospondin receptor), SESN2 - sestrin 2, TRAP1 - tnf receptor-associated protein 1]
Transcript	GO:2001233	regulation of apoptotic signaling pathway		0.000317	3.49894	0.015	1.82391	1.98	9817	253	568	29	[ICAM1 - intercellular adhesion molecule 1, SLC35F6 - solute carrier family 35, member f6, BNIP3 - bcl2/adenovirus e1b 19kda interacting protein 3, TNFRSF12A - tumor necrosis factor receptor superfamily, member 12a, ZNF385A - zinc finger protein 385a, BBC3 - bcl2 binding component 3, G0S2 - g0/g1switch 2, NFE2L2 - nuclear factor (erythroid-derived 2)-like 2, CD74 - cd74 molecule, major histocompa…
Transcripts	GO:0052547	regulation of peptidase activity		0.000318	3.49757	0.015	1.82391	2.11	9817	205	568	25	[TIMP1 - timp metallopeptidase inhibitor 1, CSTB - cystatin b (stefin b), PICALM - phosphatidylinositol binding clathrin assembly protein, BIRC3 - baculoviral iap repeat containing 3, BIRC7 - baculoviral iap repeat containing 7, BST2 - bone marrow stromal cell antigen 2, SPINT1 - serine peptidase inhibitor, kunitz type 1, CASP8 - caspase 8, apoptosis-related cysteine peptidase, TFAP4 - transcript…
Transcript	GO:0042326	negative regulation of phosphorylation		0.000325	3.48812	0.0152	1.81816	1.93	9817	278	568	31	[PRKAG2 - protein kinase, amp-activated, gamma 2 non-catalytic subunit, SAMSN1 - sam domain, sh3 domain and nuclear localization signals 1, RNF149 - ring finger protein 149, LRP5 - low density lipoprotein receptor-related protein 5, TFAP4 - transcription factor ap-4 (activating enhancer binding protein 4), RTN4RL2 - reticulon 4 receptor-like 2, IRS2 - insulin receptor substrate 2, STAP1 - signal …
Transcripts	GO:1902107	positive regulation of leukocyte differentiation		0.000326	3.48678	0.0152	1.81816	3	9817	75	568	13	[PPARGC1B - peroxisome proliferator-activated receptor gamma, coactivator 1 beta, EVI2B - ecotropic viral integration site 2b, BCL6 - b-cell cll/lymphoma 6, IL23A - interleukin 23, alpha subunit p19, TNF - tumor necrosis factor, FOS - fbj murine osteosarcoma viral oncogene homolog, CD74 - cd74 molecule, major histocompatibility complex, class ii invariant chain, CA2 - carbonic anhydrase ii, CASP8…
Transcripts	GO:0030098	lymphocyte differentiation		0.000336	3.47366	0.0156	1.80688	2.73	9817	95	568	15	[HDAC4 - histone deacetylase 4, FLT3 - fms-related tyrosine kinase 3, GPR97 - g protein-coupled receptor 97, PRKDC - protein kinase, dna-activated, catalytic polypeptide, BCL6 - b-cell cll/lymphoma 6, SEMA4A - sema domain, immunoglobulin domain (ig), transmembrane domain (tm) and short cytoplasmic domain, (semaphorin) 4a, EGR1 - early growth response 1, FCER1G - fc fragment of ige, high affinity …
Transcript	GO:0055082	cellular chemical homeostasis		0.000336	3.47366	0.0156	1.80688	1.9	9817	291	568	32	[PKD1 - polycystic kidney disease 1 (autosomal dominant), CCR5 - chemokine (c-c motif) receptor 5 (gene/pseudogene), ICAM1 - intercellular adhesion molecule 1, BNIP3 - bcl2/adenovirus e1b 19kda interacting protein 3, CXCR4 - chemokine (c-x-c motif) receptor 4, SLC8A1 - solute carrier family 8 (sodium/calcium exchanger), member 1, CCR2 - chemokine (c-c motif) receptor 2, ANXA7 - annexin a7, C10orf…
Transcript	GO:0030656	regulation of vitamin metabolic process		0.000337	3.47237	0.0154	1.81248	9.88	9817	7	568	4	[TNF - tumor necrosis factor, GFI1 - growth factor independent 1 transcription repressor, CD320 - cd320 molecule, IL1B - interleukin 1, beta]
Transcripts	GO:1904996	positive regulation of leukocyte adhesion to vascular endothelial cell		0.000337	3.47237	0.0155	1.80967	9.88	9817	7	568	4	[ICAM1 - intercellular adhesion molecule 1, TNF - tumor necrosis factor, PTAFR - platelet-activating factor receptor, ELANE - elastase, neutrophil expressed]
Transcript	GO:0001774	microglial cell activation		0.000337	3.47237	0.0155	1.80967	9.88	9817	7	568	4	[ITGAM - integrin, alpha m (complement component 3 receptor 3 subunit), TLR2 - toll-like receptor 2, AIF1 - allograft inflammatory factor 1, AZU1 - azurocidin 1]
Transcripts	GO:1904994	regulation of leukocyte adhesion to vascular endothelial cell		0.000337	3.47237	0.0156	1.80688	9.88	9817	7	568	4	[ICAM1 - intercellular adhesion molecule 1, TNF - tumor necrosis factor, PTAFR - platelet-activating factor receptor, ELANE - elastase, neutrophil expressed]
Transcript	GO:0006633	fatty acid biosynthetic process		0.000344	3.46344	0.0157	1.8041	3.6	9817	48	568	10	[PRKAG2 - protein kinase, amp-activated, gamma 2 non-catalytic subunit, FADS1 - fatty acid desaturase 1, CD74 - cd74 molecule, major histocompatibility complex, class ii invariant chain, ACLY - atp citrate lyase, ACSS1 - acyl-coa synthetase short-chain family member 1, FADS2 - fatty acid desaturase 2, ACSF3 - acyl-coa synthetase family member 3, ELOVL6 - elovl fatty acid elongase 6, LPL - lipopro…
Transcripts	GO:0051051	negative regulation of transport		0.000346	3.46092	0.0157	1.8041	2.03	9817	230	568	27	[PKD1 - polycystic kidney disease 1 (autosomal dominant), SLC35F6 - solute carrier family 35, member f6, ICAM1 - intercellular adhesion molecule 1, PICALM - phosphatidylinositol binding clathrin assembly protein, APOC1 - apolipoprotein c-i, CCR2 - chemokine (c-c motif) receptor 2, BST2 - bone marrow stromal cell antigen 2, CD74 - cd74 molecule, major histocompatibility complex, class ii invariant…
Transcript	GO:0034612	response to tumor necrosis factor		0.000348	3.45842	0.0157	1.8041	3.14	9817	66	568	12	[NFE2L2 - nuclear factor (erythroid-derived 2)-like 2, ICAM1 - intercellular adhesion molecule 1, ZC3H12A - zinc finger ccch-type containing 12a, HDAC4 - histone deacetylase 4, CASP8 - caspase 8, apoptosis-related cysteine peptidase, ZFP36L2 - zfp36 ring finger protein-like 2, IL8 - interleukin 8, YBX3 - y box binding protein 3, TANK - traf family member-associated nfkb activator, CHI3L1 - chitin…
Transcripts	GO:0006810	transport		0.000364	3.4389	0.0164	1.78516	1.26	9817	2341	568	170	[NCF2 - neutrophil cytosolic factor 2, BNIP3 - bcl2/adenovirus e1b 19kda interacting protein 3, TSPAN14 - tetraspanin 14, HVCN1 - hydrogen voltage-gated channel 1, ARFGAP2 - adp-ribosylation factor gtpase activating protein 2, ARHGAP27 - rho gtpase activating protein 27, APOC1 - apolipoprotein c-i, BPI - bactericidal/permeability-increasing protein, LDLR - low density lipoprotein receptor, BST2 -…
Transcript	GO:0032642	regulation of chemokine production		0.00037	3.4318	0.0166	1.77989	3.89	9817	40	568	9	[EGR1 - early growth response 1, TNF - tumor necrosis factor, CD74 - cd74 molecule, major histocompatibility complex, class ii invariant chain, TLR2 - toll-like receptor 2, LPL - lipoprotein lipase, IL1B - interleukin 1, beta, ELANE - elastase, neutrophil expressed, SIGIRR - single immunoglobulin and toll-interleukin 1 receptor (tir) domain, AZU1 - azurocidin 1]
Transcripts	GO:0048519	negative regulation of biological process		0.000376	3.42481	0.0168	1.77469	1.23	9817	2730	568	194	[ARAP1 - arfgap with rhogap domain, ankyrin repeat and ph domain 1, BNIP3 - bcl2/adenovirus e1b 19kda interacting protein 3, GFI1 - growth factor independent 1 transcription repressor, DNAJB2 - dnaj (hsp40) homolog, subfamily b, member 2, BNIP3L - bcl2/adenovirus e1b 19kda interacting protein 3-like, BNIP2 - bcl2/adenovirus e1b 19kda interacting protein 2, EMP3 - epithelial membrane protein 3, BP…
Transcript	GO:0001101	response to acid chemical		0.000382	3.41794	0.017	1.76955	2.25	9817	161	568	21	[ICAM1 - intercellular adhesion molecule 1, ZC3H12A - zinc finger ccch-type containing 12a, CTSH - cathepsin h, PTAFR - platelet-activating factor receptor, CD36 - cd36 molecule (thrombospondin receptor), IGFBP2 - insulin-like growth factor binding protein 2, 36kda, SHMT1 - serine hydroxymethyltransferase 1 (soluble), CDKN2D - cyclin-dependent kinase inhibitor 2d (p19, inhibits cdk4), GDAP2 - gan…
Transcripts	GO:0001558	regulation of cell growth		0.000392	3.40671	0.0174	1.75945	2.12	9817	196	568	24	[DNAJB2 - dnaj (hsp40) homolog, subfamily b, member 2, CEACAM1 - carcinoembryonic antigen-related cell adhesion molecule 1 (biliary glycoprotein), SMARCA4 - swi/snf related, matrix associated, actin dependent regulator of chromatin, subfamily a, member 4, SERTAD3 - serta domain containing 3, TNFRSF12A - tumor necrosis factor receptor superfamily, member 12a, IGFBP2 - insulin-like growth factor bi…
Transcript	GO:0030890	positive regulation of B cell proliferation		0.000402	3.39577	0.0178	1.74958	4.84	9817	25	568	7	[CD74 - cd74 molecule, major histocompatibility complex, class ii invariant chain, IRS2 - insulin receptor substrate 2, PTPRC - protein tyrosine phosphatase, receptor type, c, CDKN1A - cyclin-dependent kinase inhibitor 1a (p21, cip1), CD320 - cd320 molecule, BCL6 - b-cell cll/lymphoma 6, CD40 - cd40 molecule, tnf receptor superfamily member 5]
Transcripts	GO:0071496	cellular response to external stimulus		0.000415	3.38195	0.0183	1.73755	2.24	9817	162	568	21	[ICAM1 - intercellular adhesion molecule 1, ZC3H12A - zinc finger ccch-type containing 12a, HDAC4 - histone deacetylase 4, BNIP3 - bcl2/adenovirus e1b 19kda interacting protein 3, GLUL - glutamate-ammonia ligase, CDKN1A - cyclin-dependent kinase inhibitor 1a (p21, cip1), AIF1 - allograft inflammatory factor 1, IL1B - interleukin 1, beta, CD40 - cd40 molecule, tnf receptor superfamily member 5, CP…
Transcript	GO:0032870	cellular response to hormone stimulus		0.000415	3.38195	0.0183	1.73755	2.24	9817	162	568	21	[APEX1 - apex nuclease (multifunctional dna repair enzyme) 1, ICAM1 - intercellular adhesion molecule 1, CTSH - cathepsin h, HDAC4 - histone deacetylase 4, CEACAM1 - carcinoembryonic antigen-related cell adhesion molecule 1 (biliary glycoprotein), FLT3 - fms-related tyrosine kinase 3, IGFBP2 - insulin-like growth factor binding protein 2, 36kda, PRKDC - protein kinase, dna-activated, catalytic po…
Transcripts	GO:0036294	cellular response to decreased oxygen levels		0.000418	3.37882	0.0183	1.73755	3.28	9817	58	568	11	[CPEB4 - cytoplasmic polyadenylation element binding protein 4, NFE2L2 - nuclear factor (erythroid-derived 2)-like 2, ICAM1 - intercellular adhesion molecule 1, S100B - s100 calcium binding protein b, BNIP3 - bcl2/adenovirus e1b 19kda interacting protein 3, BNIP3L - bcl2/adenovirus e1b 19kda interacting protein 3-like, P4HB - prolyl 4-hydroxylase, beta polypeptide, SLC8A1 - solute carrier family …
Transcript	GO:1903708	positive regulation of hemopoiesis		0.000424	3.37263	0.0184	1.73518	2.67	9817	97	568	15	[PPARGC1B - peroxisome proliferator-activated receptor gamma, coactivator 1 beta, FOXC1 - forkhead box c1, EVI2B - ecotropic viral integration site 2b, BCL6 - b-cell cll/lymphoma 6, IL23A - interleukin 23, alpha subunit p19, FOS - fbj murine osteosarcoma viral oncogene homolog, TNF - tumor necrosis factor, CD74 - cd74 molecule, major histocompatibility complex, class ii invariant chain, CA2 - car…
Transcripts	GO:2000377	regulation of reactive oxygen species metabolic process		0.000424	3.37263	0.0185	1.73283	2.67	9817	97	568	15	[ICAM1 - intercellular adhesion molecule 1, ZC3H12A - zinc finger ccch-type containing 12a, BNIP3 - bcl2/adenovirus e1b 19kda interacting protein 3, HDAC4 - histone deacetylase 4, ITGAM - integrin, alpha m (complement component 3 receptor 3 subunit), CD36 - cd36 molecule (thrombospondin receptor), CDKN1A - cyclin-dependent kinase inhibitor 1a (p21, cip1), AIF1 - allograft inflammatory factor 1, I…
Transcript	GO:0009615	response to virus		0.000452	3.34486	0.0195	1.70997	2.23	9817	163	568	21	[ZC3H12A - zinc finger ccch-type containing 12a, BNIP3 - bcl2/adenovirus e1b 19kda interacting protein 3, IFIT3 - interferon-induced protein with tetratricopeptide repeats 3, BNIP3L - bcl2/adenovirus e1b 19kda interacting protein 3-like, IRF9 - interferon regulatory factor 9, CXCR4 - chemokine (c-x-c motif) receptor 4, CD40 - cd40 molecule, tnf receptor superfamily member 5, IFITM2 - interferon i…
Transcripts	GO:0032651	regulation of interleukin-1 beta production		0.000457	3.34008	0.0197	1.70553	4.19	9817	33	568	8	[HSPB1 - heat shock 27kda protein 1, EGR1 - early growth response 1, ZC3H12A - zinc finger ccch-type containing 12a, TNFAIP3 - tumor necrosis factor, alpha-induced protein 3, CASP1 - caspase 1, apoptosis-related cysteine peptidase, AZU1 - azurocidin 1, CCL3 - chemokine (c-c motif) ligand 3, ACP5 - acid phosphatase 5, tartrate resistant]
Transcript	GO:0030595	leukocyte chemotaxis		0.000463	3.33442	0.0199	1.70115	3.05	9817	68	568	12	[CCR5 - chemokine (c-c motif) receptor 5 (gene/pseudogene), ITGA9 - integrin, alpha 9, FCER1G - fc fragment of ige, high affinity i, receptor for; gamma polypeptide, CXCR4 - chemokine (c-x-c motif) receptor 4, CXCR3 - chemokine (c-x-c motif) receptor 3, ANXA1 - annexin a1, IL8 - interleukin 8, IL1B - interleukin 1, beta, AZU1 - azurocidin 1, CCR2 - chemokine (c-c motif) receptor 2, CCL22 - chemok…
Transcripts	GO:0010243	response to organonitrogen compound		0.000474	3.32422	0.0203	1.6925	1.69	9817	440	568	43	[PPARGC1B - peroxisome proliferator-activated receptor gamma, coactivator 1 beta, APEX1 - apex nuclease (multifunctional dna repair enzyme) 1, ICAM1 - intercellular adhesion molecule 1, TIMP1 - timp metallopeptidase inhibitor 1, PTAFR - platelet-activating factor receptor, FLT3 - fms-related tyrosine kinase 3, SHMT1 - serine hydroxymethyltransferase 1 (soluble), SLC8A1 - solute carrier family 8 (…
Transcript	GO:0006874	cellular calcium ion homeostasis		0.000518	3.28567	0.022	1.65758	2.31	9817	142	568	19	[PKD1 - polycystic kidney disease 1 (autosomal dominant), CCR5 - chemokine (c-c motif) receptor 5 (gene/pseudogene), BNIP3 - bcl2/adenovirus e1b 19kda interacting protein 3, CXCR4 - chemokine (c-x-c motif) receptor 4, CXCR3 - chemokine (c-x-c motif) receptor 3, CD36 - cd36 molecule (thrombospondin receptor), SLC8A1 - solute carrier family 8 (sodium/calcium exchanger), member 1, CD40 - cd40 molecu…
Transcripts	GO:0006911	phagocytosis, engulfment		0.000518	3.28567	0.0221	1.65561	5.46	9817	19	568	6	[C3 - complement component 3, FCER1G - fc fragment of ige, high affinity i, receptor for; gamma polypeptide, ITGAM - integrin, alpha m (complement component 3 receptor 3 subunit), ARHGAP25 - rho gtpase activating protein 25, BIN2 - bridging integrator 2, AIF1 - allograft inflammatory factor 1]
Transcript	GO:0050766	positive regulation of phagocytosis		0.000524	3.28067	0.0221	1.65561	4.65	9817	26	568	7	[C3 - complement component 3, TNF - tumor necrosis factor, FCER1G - fc fragment of ige, high affinity i, receptor for; gamma polypeptide, CD36 - cd36 molecule (thrombospondin receptor), STAP1 - signal transducing adaptor family member 1, IL1B - interleukin 1, beta, AZU1 - azurocidin 1]
Transcripts	GO:0002673	regulation of acute inflammatory response		0.000524	3.28067	0.0222	1.65365	4.65	9817	26	568	7	[C3AR1 - complement component 3a receptor 1, C3 - complement component 3, TNF - tumor necrosis factor, FCER1G - fc fragment of ige, high affinity i, receptor for; gamma polypeptide, ZP3 - zona pellucida glycoprotein 3 (sperm receptor), CD55 - cd55 molecule, decay accelerating factor for complement (cromer blood group), IL1B - interleukin 1, beta]
Transcript	GO:0008283	cell proliferation		0.000532	3.27409	0.0224	1.64975	1.78	9817	350	568	36	[GLUL - glutamate-ammonia ligase, PICALM - phosphatidylinositol binding clathrin assembly protein, FLT3 - fms-related tyrosine kinase 3, JUNB - jun b proto-oncogene, FSCN1 - fascin homolog 1, actin-bundling protein (strongylocentrotus purpuratus), TACC1 - transforming, acidic coiled-coil containing protein 1, IL23A - interleukin 23, alpha subunit p19, PELO - pelota homolog (drosophila), EGR1 - ea…
Transcripts	GO:0060627	regulation of vesicle-mediated transport		0.000533	3.27327	0.0224	1.64975	1.92	9817	261	568	29	[FLOT1 - flotillin 1, PICALM - phosphatidylinositol binding clathrin assembly protein, PTAFR - platelet-activating factor receptor, ITGAM - integrin, alpha m (complement component 3 receptor 3 subunit), APOC1 - apolipoprotein c-i, AZU1 - azurocidin 1, SDC4 - syndecan 4, CCR2 - chemokine (c-c motif) receptor 2, LDLR - low density lipoprotein receptor, RAB4B - rab4b, member ras oncogene family, STA…
Transcript	GO:1903426	regulation of reactive oxygen species biosynthetic process		0.000545	3.2636	0.0228	1.64207	3.7	9817	42	568	9	[ZC3H12A - zinc finger ccch-type containing 12a, ICAM1 - intercellular adhesion molecule 1, TNF - tumor necrosis factor, HDAC4 - histone deacetylase 4, CD36 - cd36 molecule (thrombospondin receptor), AIF1 - allograft inflammatory factor 1, IL1B - interleukin 1, beta, TRAP1 - tnf receptor-associated protein 1, ACP5 - acid phosphatase 5, tartrate resistant]
Transcripts	GO:0006873	cellular ion homeostasis		0.000546	3.26281	0.0228	1.64207	1.94	9817	249	568	28	[PKD1 - polycystic kidney disease 1 (autosomal dominant), CCR5 - chemokine (c-c motif) receptor 5 (gene/pseudogene), BNIP3 - bcl2/adenovirus e1b 19kda interacting protein 3, CXCR4 - chemokine (c-x-c motif) receptor 4, SLC8A1 - solute carrier family 8 (sodium/calcium exchanger), member 1, CCR2 - chemokine (c-c motif) receptor 2, ANXA7 - annexin a7, CA2 - carbonic anhydrase ii, FTH1 - ferritin, hea…
Transcript	GO:0046112	nucleobase biosynthetic process		0.000556	3.25493	0.023	1.63827	6.65	9817	13	568	5	[CAD - carbamoyl-phosphate synthetase 2, aspartate transcarbamylase, and dihydroorotase, MTHFD1 - methylenetetrahydrofolate dehydrogenase (nadp+ dependent) 1, methenyltetrahydrofolate cyclohydrolase, formyltetrahydrofolate synthetase, DHODH - dihydroorotate dehydrogenase (quinone), MTHFD1L - methylenetetrahydrofolate dehydrogenase (nadp+ dependent) 1-like, SHMT1 - serine hydroxymethyltransferase …
Transcript	GO:0045672	positive regulation of osteoclast differentiation		0.000556	3.25493	0.0231	1.63639	6.65	9817	13	568	5	[IL23A - interleukin 23, alpha subunit p19, PPARGC1B - peroxisome proliferator-activated receptor gamma, coactivator 1 beta, FOS - fbj murine osteosarcoma viral oncogene homolog, TNF - tumor necrosis factor, CA2 - carbonic anhydrase ii]
Transcripts	GO:0043901	negative regulation of multi-organism process		0.000557	3.25414	0.023	1.63827	2.51	9817	110	568	16	[ZC3H12A - zinc finger ccch-type containing 12a, TIMP1 - timp metallopeptidase inhibitor 1, TNIP1 - tnfaip3 interacting protein 1, ZP3 - zona pellucida glycoprotein 3 (sperm receptor), CD36 - cd36 molecule (thrombospondin receptor), IFITM2 - interferon induced transmembrane protein 2, CCL3 - chemokine (c-c motif) ligand 3, BST2 - bone marrow stromal cell antigen 2, TNF - tumor necrosis factor, TF…
Transcripts	GO:0071345	cellular response to cytokine stimulus		0.000562	3.25026	0.0231	1.63639	2.1	9817	189	568	23	[ZC3H12A - zinc finger ccch-type containing 12a, ICAM1 - intercellular adhesion molecule 1, DAPK3 - death-associated protein kinase 3, HDAC4 - histone deacetylase 4, IFIT3 - interferon-induced protein with tetratricopeptide repeats 3, PTP4A3 - protein tyrosine phosphatase type iva, member 3, FOXC1 - forkhead box c1, IL3RA - interleukin 3 receptor, alpha (low affinity), CXCR4 - chemokine (c-x-c mo…
Transcript	GO:0045807	positive regulation of endocytosis		0.000566	3.24718	0.0232	1.63451	3.17	9817	60	568	11	[C3 - complement component 3, FLOT1 - flotillin 1, TNF - tumor necrosis factor, LDLR - low density lipoprotein receptor, FCER1G - fc fragment of ige, high affinity i, receptor for; gamma polypeptide, PICALM - phosphatidylinositol binding clathrin assembly protein, STAP1 - signal transducing adaptor family member 1, CD36 - cd36 molecule (thrombospondin receptor), TSG101 - tumor susceptibility gene…
Transcripts	GO:0042035	regulation of cytokine biosynthetic process		0.000575	3.24033	0.0235	1.62893	3.39	9817	51	568	10	[HSPB1 - heat shock 27kda protein 1, EGR1 - early growth response 1, TNF - tumor necrosis factor, PTAFR - platelet-activating factor receptor, PRG2 - proteoglycan 2, bone marrow (natural killer cell activator, eosinophil granule major basic protein), IL1B - interleukin 1, beta, AZU1 - azurocidin 1, ELANE - elastase, neutrophil expressed, SIGIRR - single immunoglobulin and toll-interleukin 1 recep…
Transcript	GO:0051234	establishment of localization		0.000594	3.22621	0.0242	1.61618	1.24	9817	2412	568	173	[NCF2 - neutrophil cytosolic factor 2, BNIP3 - bcl2/adenovirus e1b 19kda interacting protein 3, TSPAN14 - tetraspanin 14, HVCN1 - hydrogen voltage-gated channel 1, ARFGAP2 - adp-ribosylation factor gtpase activating protein 2, ARHGAP27 - rho gtpase activating protein 27, APOC1 - apolipoprotein c-i, BPI - bactericidal/permeability-increasing protein, LDLR - low density lipoprotein receptor, BST2 -…
Transcripts	GO:1903034	regulation of response to wounding		0.000609	3.21538	0.0247	1.6073	2.96	9817	70	568	12	[NFE2L2 - nuclear factor (erythroid-derived 2)-like 2, HMGCR - 3-hydroxy-3-methylglutaryl-coa reductase, PLAUR - plasminogen activator, urokinase receptor, CEACAM1 - carcinoembryonic antigen-related cell adhesion molecule 1 (biliary glycoprotein), FCER1G - fc fragment of ige, high affinity i, receptor for; gamma polypeptide, TNFAIP3 - tumor necrosis factor, alpha-induced protein 3, ANXA1 - annexi…
Transcript	GO:0050920	regulation of chemotaxis		0.000623	3.20551	0.0252	1.5986	2.81	9817	80	568	13	[CXCR4 - chemokine (c-x-c motif) receptor 4, AIF1 - allograft inflammatory factor 1, AZU1 - azurocidin 1, CCL3 - chemokine (c-c motif) ligand 3, CCR2 - chemokine (c-c motif) receptor 2, IL23A - interleukin 23, alpha subunit p19, C3AR1 - complement component 3a receptor 1, HSPB1 - heat shock 27kda protein 1, CD74 - cd74 molecule, major histocompatibility complex, class ii invariant chain, STAP1 - …
Transcripts	GO:0006869	lipid transport		0.000628	3.20204	0.0253	1.59688	2.34	9817	133	568	18	[PRKAG2 - protein kinase, amp-activated, gamma 2 non-catalytic subunit, MROH6 - maestro heat-like repeat family member 6, ATP8B4 - atpase, class i, type 8b, member 4, CEACAM1 - carcinoembryonic antigen-related cell adhesion molecule 1 (biliary glycoprotein), STARD4 - star-related lipid transfer (start) domain containing 4, CD36 - cd36 molecule (thrombospondin receptor), OSBPL11 - oxysterol bindin…
Transcript	GO:0050801	ion homeostasis		0.000636	3.19654	0.0256	1.59176	1.85	9817	289	568	31	[PKD1 - polycystic kidney disease 1 (autosomal dominant), CCR5 - chemokine (c-c motif) receptor 5 (gene/pseudogene), BNIP3 - bcl2/adenovirus e1b 19kda interacting protein 3, CXCR4 - chemokine (c-x-c motif) receptor 4, PICALM - phosphatidylinositol binding clathrin assembly protein, SLC8A1 - solute carrier family 8 (sodium/calcium exchanger), member 1, CCR2 - chemokine (c-c motif) receptor 2, ANXA…
Transcript	GO:0071396	cellular response to lipid		0.000643	3.19179	0.0258	1.58838	2.12	9817	179	568	22	[CCR5 - chemokine (c-c motif) receptor 5 (gene/pseudogene), ZC3H12A - zinc finger ccch-type containing 12a, ICAM1 - intercellular adhesion molecule 1, GFI1 - growth factor independent 1 transcription repressor, TNIP1 - tnfaip3 interacting protein 1, PTAFR - platelet-activating factor receptor, CD36 - cd36 molecule (thrombospondin receptor), FLT3 - fms-related tyrosine kinase 3, CD40 - cd40 molecu…
Transcripts	GO:0002693	positive regulation of cellular extravasation		0.000644	3.19111	0.0257	1.59007	8.64	9817	8	568	4	[ICAM1 - intercellular adhesion molecule 1, PTAFR - platelet-activating factor receptor, ELANE - elastase, neutrophil expressed, CCR2 - chemokine (c-c motif) receptor 2]
Transcripts	GO:1903557	positive regulation of tumor necrosis factor superfamily cytokine production		0.000654	3.18442	0.026	1.58503	3.62	9817	43	568	9	[HSPB1 - heat shock 27kda protein 1, IL23A - interleukin 23, alpha subunit p19, FCER1G - fc fragment of ige, high affinity i, receptor for; gamma polypeptide, PTAFR - platelet-activating factor receptor, CD36 - cd36 molecule (thrombospondin receptor), TLR2 - toll-like receptor 2, AZU1 - azurocidin 1, CCL3 - chemokine (c-c motif) ligand 3, CCR2 - chemokine (c-c motif) receptor 2]
Transcript	GO:0002443	leukocyte mediated immunity		0.000654	3.18442	0.0261	1.58336	3.62	9817	43	568	9	[CTSH - cathepsin h, DENND1B - denn/madd domain containing 1b, CD74 - cd74 molecule, major histocompatibility complex, class ii invariant chain, FCER1G - fc fragment of ige, high affinity i, receptor for; gamma polypeptide, ZP3 - zona pellucida glycoprotein 3 (sperm receptor), CD55 - cd55 molecule, decay accelerating factor for complement (cromer blood group), SLAMF7 - slam family member 7, ELANE…
Transcripts	GO:0006695	cholesterol biosynthetic process		0.000672	3.17263	0.0266	1.57512	4.48	9817	27	568	7	[CYP51A1 - cytochrome p450, family 51, subfamily a, polypeptide 1, LSS - lanosterol synthase (2,3-oxidosqualene-lanosterol cyclase), INSIG1 - insulin induced gene 1, HMGCR - 3-hydroxy-3-methylglutaryl-coa reductase, HMGCS1 - 3-hydroxy-3-methylglutaryl-coa synthase 1 (soluble), ACLY - atp citrate lyase, MSMO1 - methylsterol monooxygenase 1]
Transcript	GO:0071456	cellular response to hypoxia		0.000676	3.17005	0.0267	1.57349	3.32	9817	52	568	10	[NFE2L2 - nuclear factor (erythroid-derived 2)-like 2, ICAM1 - intercellular adhesion molecule 1, S100B - s100 calcium binding protein b, BNIP3 - bcl2/adenovirus e1b 19kda interacting protein 3, BNIP3L - bcl2/adenovirus e1b 19kda interacting protein 3-like, P4HB - prolyl 4-hydroxylase, beta polypeptide, SLC8A1 - solute carrier family 8 (sodium/calcium exchanger), member 1, MYC - v-myc avian myelo…
Transcripts	GO:0031347	regulation of defense response		0.000683	3.16558	0.0269	1.57025	1.72	9817	381	568	38	[FLOT1 - flotillin 1, GFI1 - growth factor independent 1 transcription repressor, ITGAM - integrin, alpha m (complement component 3 receptor 3 subunit), BIRC3 - baculoviral iap repeat containing 3, ICAM3 - intercellular adhesion molecule 3, CCR2 - chemokine (c-c motif) receptor 2, CLEC4A - c-type lectin domain family 4, member a, IL23A - interleukin 23, alpha subunit p19, LDLR - low density lipop…
Transcript	GO:0043123	positive regulation of I-kappaB kinase/NF-kappaB signaling		0.000691	3.16052	0.0271	1.56703	2.39	9817	123	568	17	[S100B - s100 calcium binding protein b, BIRC3 - baculoviral iap repeat containing 3, CD36 - cd36 molecule (thrombospondin receptor), S100A4 - s100 calcium binding protein a4, CD40 - cd40 molecule, tnf receptor superfamily member 5, IL1B - interleukin 1, beta, TFG - trk-fused gene, IL23A - interleukin 23, alpha subunit p19, TNF - tumor necrosis factor, BST2 - bone marrow stromal cell antigen 2, C…
Transcripts	GO:0050731	positive regulation of peptidyl-tyrosine phosphorylation		0.000695	3.15802	0.0272	1.56543	2.92	9817	71	568	12	[IL23A - interleukin 23, alpha subunit p19, ICAM1 - intercellular adhesion molecule 1, YES1 - v-yes-1 yamaguchi sarcoma viral oncogene homolog 1, SEMA4D - sema domain, immunoglobulin domain (ig), transmembrane domain (tm) and short cytoplasmic domain, (semaphorin) 4d, CD74 - cd74 molecule, major histocompatibility complex, class ii invariant chain, TNFRSF14 - tumor necrosis factor receptor superf…
Transcript	GO:0051050	positive regulation of transport		0.000698	3.15614	0.0272	1.56543	1.63	9817	489	568	46	[FLOT1 - flotillin 1, GLUL - glutamate-ammonia ligase, ITGAM - integrin, alpha m (complement component 3 receptor 3 subunit), PTAFR - platelet-activating factor receptor, COX17 - cox17 cytochrome c oxidase copper chaperone, PLK3 - polo-like kinase 3, PICALM - phosphatidylinositol binding clathrin assembly protein, RHOU - ras homolog family member u, AZU1 - azurocidin 1, SDC4 - syndecan 4, IL23A -…
Transcript	GO:0071219	cellular response to molecule of bacterial origin		0.000703	3.15304	0.0273	1.56384	2.77	9817	81	568	13	[ZC3H12A - zinc finger ccch-type containing 12a, ICAM1 - intercellular adhesion molecule 1, CCR5 - chemokine (c-c motif) receptor 5 (gene/pseudogene), GFI1 - growth factor independent 1 transcription repressor, TNIP1 - tnfaip3 interacting protein 1, CD36 - cd36 molecule (thrombospondin receptor), CD40 - cd40 molecule, tnf receptor superfamily member 5, TNFAIP3 - tumor necrosis factor, alpha-induc…
Transcripts	GO:0043030	regulation of macrophage activation		0.000704	3.15243	0.0272	1.56543	5.19	9817	20	568	6	[ZC3H12A - zinc finger ccch-type containing 12a, LDLR - low density lipoprotein receptor, CD74 - cd74 molecule, major histocompatibility complex, class ii invariant chain, ITGAM - integrin, alpha m (complement component 3 receptor 3 subunit), STAP1 - signal transducing adaptor family member 1, BPI - bactericidal/permeability-increasing protein]
Transcripts	GO:0015758	glucose transport		0.000704	3.15243	0.0273	1.56384	5.19	9817	20	568	6	[RAB4B - rab4b, member ras oncogene family, YES1 - v-yes-1 yamaguchi sarcoma viral oncogene homolog 1, SLC2A3 - solute carrier family 2 (facilitated glucose transporter), member 3, SESN2 - sestrin 2, SLC2A6 - solute carrier family 2 (facilitated glucose transporter), member 6, PPARD - peroxisome proliferator-activated receptor delta]
Transcript	GO:0006066	alcohol metabolic process		0.000708	3.14997	0.0273	1.56384	2.2	9817	157	568	20	[LSS - lanosterol synthase (2,3-oxidosqualene-lanosterol cyclase), INSIG1 - insulin induced gene 1, ACLY - atp citrate lyase, ACSS1 - acyl-coa synthetase short-chain family member 1, PTAFR - platelet-activating factor receptor, PTS - 6-pyruvoyltetrahydropterin synthase, QDPR - quinoid dihydropteridine reductase, APOC1 - apolipoprotein c-i, LRP5 - low density lipoprotein receptor-related protein 5…
Transcripts	GO:0060558	regulation of calcidiol 1-monooxygenase activity		0.000738	3.13194	0.0281	1.55129	12.96	9817	4	568	3	[GFI1 - growth factor independent 1 transcription repressor, TNF - tumor necrosis factor, IL1B - interleukin 1, beta]
Transcript	GO:1903978	regulation of microglial cell activation		0.000738	3.13194	0.0282	1.54975	12.96	9817	4	568	3	[LDLR - low density lipoprotein receptor, ITGAM - integrin, alpha m (complement component 3 receptor 3 subunit), STAP1 - signal transducing adaptor family member 1]
Transcripts	GO:0002866	positive regulation of acute inflammatory response to antigenic stimulus		0.000738	3.13194	0.0282	1.54975	12.96	9817	4	568	3	[C3 - complement component 3, ZP3 - zona pellucida glycoprotein 3 (sperm receptor), FCER1G - fc fragment of ige, high affinity i, receptor for; gamma polypeptide]
Transcript	GO:0010692	regulation of alkaline phosphatase activity		0.000738	3.13194	0.0283	1.54821	12.96	9817	4	568	3	[PPARGC1B - peroxisome proliferator-activated receptor gamma, coactivator 1 beta, SEMA4D - sema domain, immunoglobulin domain (ig), transmembrane domain (tm) and short cytoplasmic domain, (semaphorin) 4d, TNF - tumor necrosis factor]
Transcripts	GO:0051241	negative regulation of multicellular organismal process		0.000751	3.12436	0.0285	1.54516	1.63	9817	477	568	45	[TIMP1 - timp metallopeptidase inhibitor 1, GFI1 - growth factor independent 1 transcription repressor, PRG2 - proteoglycan 2, bone marrow (natural killer cell activator, eosinophil granule major basic protein), APOC1 - apolipoprotein c-i, LRP5 - low density lipoprotein receptor-related protein 5, BPI - bactericidal/permeability-increasing protein, EPX - eosinophil peroxidase, CCR2 - chemokine (c…
Transcripts	GO:0048878	chemical homeostasis		0.00079	3.10237	0.0299	1.52433	1.67	9817	424	568	41	[PKD1 - polycystic kidney disease 1 (autosomal dominant), CCR5 - chemokine (c-c motif) receptor 5 (gene/pseudogene), ICAM1 - intercellular adhesion molecule 1, BNIP3 - bcl2/adenovirus e1b 19kda interacting protein 3, CXCR4 - chemokine (c-x-c motif) receptor 4, PICALM - phosphatidylinositol binding clathrin assembly protein, SLC8A1 - solute carrier family 8 (sodium/calcium exchanger), member 1, LR…
Transcript	GO:0071222	cellular response to lipopolysaccharide		0.000791	3.10182	0.0298	1.52578	2.88	9817	72	568	12	[CCR5 - chemokine (c-c motif) receptor 5 (gene/pseudogene), ICAM1 - intercellular adhesion molecule 1, ZC3H12A - zinc finger ccch-type containing 12a, GFI1 - growth factor independent 1 transcription repressor, TNIP1 - tnfaip3 interacting protein 1, TNFAIP3 - tumor necrosis factor, alpha-induced protein 3, STAP1 - signal transducing adaptor family member 1, CD36 - cd36 molecule (thrombospondin re…
Transcript	GO:0055074	calcium ion homeostasis		0.000799	3.09745	0.03	1.52288	2.23	9817	147	568	19	[PKD1 - polycystic kidney disease 1 (autosomal dominant), CCR5 - chemokine (c-c motif) receptor 5 (gene/pseudogene), BNIP3 - bcl2/adenovirus e1b 19kda interacting protein 3, CXCR4 - chemokine (c-x-c motif) receptor 4, CXCR3 - chemokine (c-x-c motif) receptor 3, CD36 - cd36 molecule (thrombospondin receptor), SLC8A1 - solute carrier family 8 (sodium/calcium exchanger), member 1, CD40 - cd40 molecu…
Transcripts	GO:0042493	response to drug		0.000811	3.09098	0.0304	1.51713	2.05	9817	194	568	23	[APEX1 - apex nuclease (multifunctional dna repair enzyme) 1, ICAM1 - intercellular adhesion molecule 1, HDAC4 - histone deacetylase 4, RNF149 - ring finger protein 149, IGFBP2 - insulin-like growth factor binding protein 2, 36kda, QDPR - quinoid dihydropteridine reductase, SLC8A1 - solute carrier family 8 (sodium/calcium exchanger), member 1, JUNB - jun b proto-oncogene, CDKN1A - cyclin-dependen…
Transcript	GO:0035587	purinergic receptor signaling pathway		0.000823	3.0846	0.0308	1.51145	6.17	9817	14	568	5	[ADORA2A - adenosine a2a receptor, P2RY2 - purinergic receptor p2y, g-protein coupled, 2, P2RY11 - purinergic receptor p2y, g-protein coupled, 11, PTAFR - platelet-activating factor receptor, P2RX1 - purinergic receptor p2x, ligand-gated ion channel, 1]
Transcript	GO:0051246	regulation of protein metabolic process		0.00083	3.08092	0.031	1.50864	1.31	9817	1588	568	120	[GFI1 - growth factor independent 1 transcription repressor, DNAJB2 - dnaj (hsp40) homolog, subfamily b, member 2, BIRC3 - baculoviral iap repeat containing 3, MAP3K8 - mitogen-activated protein kinase kinase kinase 8, FLT3 - fms-related tyrosine kinase 3, ZNF385A - zinc finger protein 385a, STK40 - serine/threonine kinase 40, SDC4 - syndecan 4, BST2 - bone marrow stromal cell antigen 2, LDLR - l…
Transcripts	GO:0008202	steroid metabolic process		0.000831	3.0804	0.0309	1.51004	2.43	9817	114	568	16	[PRKAG2 - protein kinase, amp-activated, gamma 2 non-catalytic subunit, LSS - lanosterol synthase (2,3-oxidosqualene-lanosterol cyclase), INSIG1 - insulin induced gene 1, ACLY - atp citrate lyase, APOC1 - apolipoprotein c-i, LRP5 - low density lipoprotein receptor-related protein 5, OSBPL5 - oxysterol binding protein-like 5, CYP51A1 - cytochrome p450, family 51, subfamily a, polypeptide 1, LDLR -…
Transcript	GO:1902653	secondary alcohol biosynthetic process		0.000852	3.06956	0.0316	1.50031	4.32	9817	28	568	7	[CYP51A1 - cytochrome p450, family 51, subfamily a, polypeptide 1, LSS - lanosterol synthase (2,3-oxidosqualene-lanosterol cyclase), INSIG1 - insulin induced gene 1, HMGCR - 3-hydroxy-3-methylglutaryl-coa reductase, HMGCS1 - 3-hydroxy-3-methylglutaryl-coa synthase 1 (soluble), ACLY - atp citrate lyase, MSMO1 - methylsterol monooxygenase 1]
Transcripts	GO:0048661	positive regulation of smooth muscle cell proliferation		0.000855	3.06803	0.0315	1.50169	3.84	9817	36	568	8	[TNF - tumor necrosis factor, HDAC4 - histone deacetylase 4, HMGCR - 3-hydroxy-3-methylglutaryl-coa reductase, PTAFR - platelet-activating factor receptor, NAMPT - nicotinamide phosphoribosyltransferase, HBEGF - heparin-binding egf-like growth factor, AIF1 - allograft inflammatory factor 1, ELANE - elastase, neutrophil expressed]
Transcripts	GO:0042108	positive regulation of cytokine biosynthetic process		0.000855	3.06803	0.0316	1.50031	3.84	9817	36	568	8	[HSPB1 - heat shock 27kda protein 1, EGR1 - early growth response 1, TNF - tumor necrosis factor, PTAFR - platelet-activating factor receptor, IL1B - interleukin 1, beta, ELANE - elastase, neutrophil expressed, AZU1 - azurocidin 1, CCR2 - chemokine (c-c motif) receptor 2]
Transcript	GO:0009991	response to extracellular stimulus		0.000897	3.04721	0.0329	1.4828	1.94	9817	232	568	26	[ICAM1 - intercellular adhesion molecule 1, GLUL - glutamate-ammonia ligase, SLC8A1 - solute carrier family 8 (sodium/calcium exchanger), member 1, CPEB4 - cytoplasmic polyadenylation element binding protein 4, NFE2L2 - nuclear factor (erythroid-derived 2)-like 2, LDLR - low density lipoprotein receptor, SESN1 - sestrin 1, DHODH - dihydroorotate dehydrogenase (quinone), SESN2 - sestrin 2, UPP1 - …
Transcript	GO:1902106	negative regulation of leukocyte differentiation		0.000927	3.03292	0.034	1.46852	3.46	9817	45	568	9	[CEACAM1 - carcinoembryonic antigen-related cell adhesion molecule 1 (biliary glycoprotein), CD74 - cd74 molecule, major histocompatibility complex, class ii invariant chain, ANXA1 - annexin a1, CYLD - cylindromatosis (turban tumor syndrome), BCL6 - b-cell cll/lymphoma 6, MYC - v-myc avian myelocytomatosis viral oncogene homolog, MAFB - v-maf avian musculoaponeurotic fibrosarcoma oncogene homolog…
Transcripts	GO:0045595	regulation of cell differentiation		0.000929	3.03198	0.0339	1.4698	1.46	9817	793	568	67	[GFI1 - growth factor independent 1 transcription repressor, BNIP2 - bcl2/adenovirus e1b 19kda interacting protein 2, TNFRSF12A - tumor necrosis factor receptor superfamily, member 12a, ZNF385A - zinc finger protein 385a, IL23A - interleukin 23, alpha subunit p19, LDLR - low density lipoprotein receptor, CD74 - cd74 molecule, major histocompatibility complex, class ii invariant chain, SPINT1 - se…
Transcripts	GO:0032268	regulation of cellular protein metabolic process		0.000937	3.02826	0.0341	1.46725	1.31	9817	1500	568	114	[GFI1 - growth factor independent 1 transcription repressor, DNAJB2 - dnaj (hsp40) homolog, subfamily b, member 2, BIRC3 - baculoviral iap repeat containing 3, FLT3 - fms-related tyrosine kinase 3, MAP3K8 - mitogen-activated protein kinase kinase kinase 8, ZNF385A - zinc finger protein 385a, STK40 - serine/threonine kinase 40, SDC4 - syndecan 4, BST2 - bone marrow stromal cell antigen 2, LDLR - l…
Transcript	GO:0043087	regulation of GTPase activity		0.000938	3.0278	0.0341	1.46725	1.83	9817	283	568	30	[ARAP1 - arfgap with rhogap domain, ankyrin repeat and ph domain 1, ICAM1 - intercellular adhesion molecule 1, ARAP2 - arfgap with rhogap domain, ankyrin repeat and ph domain 2, BNIP2 - bcl2/adenovirus e1b 19kda interacting protein 2, PICALM - phosphatidylinositol binding clathrin assembly protein, ARFGAP2 - adp-ribosylation factor gtpase activating protein 2, ARHGAP27 - rho gtpase activating pro…
Transcript	GO:0002376	immune system process	ASE	8.26e-23	22.083	1.05e-18	17.9788	2.21	9817	1179	568	151	[NCF2 - neutrophil cytosolic factor 2, BNIP3 - bcl2/adenovirus e1b 19kda interacting protein 3, BNIP3L - bcl2/adenovirus e1b 19kda interacting protein 3-like, TSPAN14 - tetraspanin 14, HVCN1 - hydrogen voltage-gated channel 1, BIRC3 - baculoviral iap repeat containing 3, FLT3 - fms-related tyrosine kinase 3, MAP3K8 - mitogen-activated protein kinase kinase kinase 8, BPI - bactericidal/permeabilit…
Transcripts	GO:0007165	signal transduction	ASE	5.55e-18	17.2557	2.36e-14	13.6271	1.71	9817	2124	568	210	[ARAP1 - arfgap with rhogap domain, ankyrin repeat and ph domain 1, NCF2 - neutrophil cytosolic factor 2, ARAP2 - arfgap with rhogap domain, ankyrin repeat and ph domain 2, RGL4 - ral guanine nucleotide dissociation stimulator-like 4, BNIP3 - bcl2/adenovirus e1b 19kda interacting protein 3, KRCC1 - lysine-rich coiled-coil 1, MAP3K8 - mitogen-activated protein kinase kinase kinase 8, TNFRSF12A - t…
Transcripts	GO:0006955	immune response	ASE	1.98e-16	15.7033	6.3e-13	12.2007	2.9	9817	417	568	70	[NCF2 - neutrophil cytosolic factor 2, MR1 - major histocompatibility complex, class i-related, CAPZA2 - capping protein (actin filament) muscle z-line, alpha 2, HIST1H2BC - histone cluster 1, h2bc, SIGLEC14 - sialic acid binding ig-like lectin 14, BPI - bactericidal/permeability-increasing protein, CLEC4A - c-type lectin domain family 4, member a, IL23A - interleukin 23, alpha subunit p19, DENND…
Transcript	GO:0045321	leukocyte activation	ASE	8.46e-15	14.0726	2.16e-11	10.6655	2.46	9817	576	568	82	[CSTB - cystatin b (stefin b), HVCN1 - hydrogen voltage-gated channel 1, TSPAN14 - tetraspanin 14, FLT3 - fms-related tyrosine kinase 3, GPR97 - g protein-coupled receptor 97, PRG2 - proteoglycan 2, bone marrow (natural killer cell activator, eosinophil granule major basic protein), SIGLEC14 - sialic acid binding ig-like lectin 14, BPI - bactericidal/permeability-increasing protein, SEMA4A - sema…
Transcript	GO:0002252	immune effector process	ASE	1.65e-14	13.7825	3.5e-11	10.4559	2.4	9817	605	568	84	[BNIP3 - bcl2/adenovirus e1b 19kda interacting protein 3, IFIT3 - interferon-induced protein with tetratricopeptide repeats 3, CSTB - cystatin b (stefin b), BNIP3L - bcl2/adenovirus e1b 19kda interacting protein 3-like, HVCN1 - hydrogen voltage-gated channel 1, TSPAN14 - tetraspanin 14, GPR97 - g protein-coupled receptor 97, PRG2 - proteoglycan 2, bone marrow (natural killer cell activator, eosin…
Transcript	GO:0001775	cell activation	ASE	4.98e-14	13.3028	9.07e-11	10.0424	2.34	9817	628	568	85	[TIMP1 - timp metallopeptidase inhibitor 1, CSTB - cystatin b (stefin b), HVCN1 - hydrogen voltage-gated channel 1, TSPAN14 - tetraspanin 14, FLT3 - fms-related tyrosine kinase 3, GPR97 - g protein-coupled receptor 97, PRG2 - proteoglycan 2, bone marrow (natural killer cell activator, eosinophil granule major basic protein), SIGLEC14 - sialic acid binding ig-like lectin 14, BPI - bactericidal/per…
Transcripts	GO:0048583	regulation of response to stimulus	ASE	5.42e-14	13.266	8.64e-11	10.0635	1.62	9817	2065	568	194	[ARAP1 - arfgap with rhogap domain, ankyrin repeat and ph domain 1, ARAP2 - arfgap with rhogap domain, ankyrin repeat and ph domain 2, BNIP3 - bcl2/adenovirus e1b 19kda interacting protein 3, GFI1 - growth factor independent 1 transcription repressor, TSPAN14 - tetraspanin 14, MAP3K8 - mitogen-activated protein kinase kinase kinase 8, TNFRSF12A - tumor necrosis factor receptor superfamily, member…
Transcripts	GO:0043299	leukocyte degranulation	ASE	2.72e-12	11.5654	2.89e-09	8.5391	2.63	9817	394	568	60	[CSTB - cystatin b (stefin b), HVCN1 - hydrogen voltage-gated channel 1, TSPAN14 - tetraspanin 14, GPR97 - g protein-coupled receptor 97, PRG2 - proteoglycan 2, bone marrow (natural killer cell activator, eosinophil granule major basic protein), SIGLEC14 - sialic acid binding ig-like lectin 14, BPI - bactericidal/permeability-increasing protein, BST2 - bone marrow stromal cell antigen 2, PNP - pu…
Transcript	GO:0036230	granulocyte activation	ASE	2.72e-12	11.5654	3.15e-09	8.50169	2.63	9817	394	568	60	[CSTB - cystatin b (stefin b), HVCN1 - hydrogen voltage-gated channel 1, TSPAN14 - tetraspanin 14, GPR97 - g protein-coupled receptor 97, PRG2 - proteoglycan 2, bone marrow (natural killer cell activator, eosinophil granule major basic protein), SIGLEC14 - sialic acid binding ig-like lectin 14, BPI - bactericidal/permeability-increasing protein, BST2 - bone marrow stromal cell antigen 2, PNP - pu…
Transcript	GO:0002366	leukocyte activation involved in immune response	ASE	3.19e-12	11.4962	3.13e-09	8.50446	2.53	9817	438	568	64	[CSTB - cystatin b (stefin b), HVCN1 - hydrogen voltage-gated channel 1, TSPAN14 - tetraspanin 14, GPR97 - g protein-coupled receptor 97, PRG2 - proteoglycan 2, bone marrow (natural killer cell activator, eosinophil granule major basic protein), SIGLEC14 - sialic acid binding ig-like lectin 14, BPI - bactericidal/permeability-increasing protein, SEMA4A - sema domain, immunoglobulin domain (ig), t…
Transcripts	GO:0002263	cell activation involved in immune response	ASE	4.35e-12	11.3615	3.96e-09	8.4023	2.51	9817	441	568	64	[CSTB - cystatin b (stefin b), HVCN1 - hydrogen voltage-gated channel 1, TSPAN14 - tetraspanin 14, GPR97 - g protein-coupled receptor 97, PRG2 - proteoglycan 2, bone marrow (natural killer cell activator, eosinophil granule major basic protein), SIGLEC14 - sialic acid binding ig-like lectin 14, BPI - bactericidal/permeability-increasing protein, SEMA4A - sema domain, immunoglobulin domain (ig), t…
Transcript	GO:0002275	myeloid cell activation involved in immune response	ASE	4.71e-12	11.327	4.01e-09	8.39686	2.6	9817	399	568	60	[CSTB - cystatin b (stefin b), HVCN1 - hydrogen voltage-gated channel 1, TSPAN14 - tetraspanin 14, GPR97 - g protein-coupled receptor 97, PRG2 - proteoglycan 2, bone marrow (natural killer cell activator, eosinophil granule major basic protein), SIGLEC14 - sialic acid binding ig-like lectin 14, BPI - bactericidal/permeability-increasing protein, BST2 - bone marrow stromal cell antigen 2, PNP - pu…
Transcripts	GO:0042119	neutrophil activation	ASE	6.94e-12	11.1586	5.53e-09	8.25727	2.6	9817	392	568	59	[CSTB - cystatin b (stefin b), HVCN1 - hydrogen voltage-gated channel 1, TSPAN14 - tetraspanin 14, GPR97 - g protein-coupled receptor 97, PRG2 - proteoglycan 2, bone marrow (natural killer cell activator, eosinophil granule major basic protein), SIGLEC14 - sialic acid binding ig-like lectin 14, BPI - bactericidal/permeability-increasing protein, BST2 - bone marrow stromal cell antigen 2, PNP - pu…
Transcripts	GO:0002682	regulation of immune system process	ASE	7.83e-12	11.1062	5.87e-09	8.23136	2.06	9817	772	568	92	[GFI1 - growth factor independent 1 transcription repressor, BIRC3 - baculoviral iap repeat containing 3, MAP3K8 - mitogen-activated protein kinase kinase kinase 8, BPI - bactericidal/permeability-increasing protein, CLEC4A - c-type lectin domain family 4, member a, SDC4 - syndecan 4, IL23A - interleukin 23, alpha subunit p19, LDLR - low density lipoprotein receptor, BST2 - bone marrow stromal ce…
Transcript	GO:0043312	neutrophil degranulation	ASE	1.02e-11	10.9914	7.24e-09	8.14026	2.6	9817	385	568	58	[CSTB - cystatin b (stefin b), HVCN1 - hydrogen voltage-gated channel 1, TSPAN14 - tetraspanin 14, GPR97 - g protein-coupled receptor 97, PRG2 - proteoglycan 2, bone marrow (natural killer cell activator, eosinophil granule major basic protein), SIGLEC14 - sialic acid binding ig-like lectin 14, BPI - bactericidal/permeability-increasing protein, BST2 - bone marrow stromal cell antigen 2, PNP - pu…
Transcripts	GO:0002283	neutrophil activation involved in immune response	ASE	1.14e-11	10.9431	7.64e-09	8.11691	2.6	9817	386	568	58	[CSTB - cystatin b (stefin b), HVCN1 - hydrogen voltage-gated channel 1, TSPAN14 - tetraspanin 14, GPR97 - g protein-coupled receptor 97, PRG2 - proteoglycan 2, bone marrow (natural killer cell activator, eosinophil granule major basic protein), SIGLEC14 - sialic acid binding ig-like lectin 14, BPI - bactericidal/permeability-increasing protein, BST2 - bone marrow stromal cell antigen 2, PNP - pu…
Transcripts	GO:0002274	myeloid leukocyte activation	ASE	1.58e-11	10.8013	1.01e-08	7.99568	2.48	9817	432	568	62	[CSTB - cystatin b (stefin b), HVCN1 - hydrogen voltage-gated channel 1, TSPAN14 - tetraspanin 14, GPR97 - g protein-coupled receptor 97, PRG2 - proteoglycan 2, bone marrow (natural killer cell activator, eosinophil granule major basic protein), SIGLEC14 - sialic acid binding ig-like lectin 14, BPI - bactericidal/permeability-increasing protein, BST2 - bone marrow stromal cell antigen 2, PNP - pu…
Transcripts	GO:0046903	secretion	ASE	4.08e-11	10.3893	2.48e-08	7.60555	2.17	9817	613	568	77	[TIMP1 - timp metallopeptidase inhibitor 1, CSTB - cystatin b (stefin b), HVCN1 - hydrogen voltage-gated channel 1, TSPAN14 - tetraspanin 14, FAM3C - family with sequence similarity 3, member c, GPR97 - g protein-coupled receptor 97, PRG2 - proteoglycan 2, bone marrow (natural killer cell activator, eosinophil granule major basic protein), SIGLEC14 - sialic acid binding ig-like lectin 14, BPI - b…
Transcript	GO:0045055	regulated exocytosis	ASE	7.44e-11	10.1284	3.8e-08	7.42022	2.37	9817	459	568	63	[TIMP1 - timp metallopeptidase inhibitor 1, CSTB - cystatin b (stefin b), HVCN1 - hydrogen voltage-gated channel 1, TSPAN14 - tetraspanin 14, FAM3C - family with sequence similarity 3, member c, GPR97 - g protein-coupled receptor 97, PRG2 - proteoglycan 2, bone marrow (natural killer cell activator, eosinophil granule major basic protein), SIGLEC14 - sialic acid binding ig-like lectin 14, BPI - b…
Transcripts	GO:0006887	exocytosis	ASE	9.11e-11	10.0405	4.3e-08	7.36653	2.3	9817	495	568	66	[TIMP1 - timp metallopeptidase inhibitor 1, CSTB - cystatin b (stefin b), HVCN1 - hydrogen voltage-gated channel 1, TSPAN14 - tetraspanin 14, FAM3C - family with sequence similarity 3, member c, GPR97 - g protein-coupled receptor 97, PRG2 - proteoglycan 2, bone marrow (natural killer cell activator, eosinophil granule major basic protein), SIGLEC14 - sialic acid binding ig-like lectin 14, BPI - b…
Transcript	GO:0051240	positive regulation of multicellular organismal process	ASE	9.63e-11	10.0164	4.38e-08	7.35853	2.07	9817	684	568	82	[TNFRSF12A - tumor necrosis factor receptor superfamily, member 12a, PRG2 - proteoglycan 2, bone marrow (natural killer cell activator, eosinophil granule major basic protein), SLC8A1 - solute carrier family 8 (sodium/calcium exchanger), member 1, IL23A - interleukin 23, alpha subunit p19, LDLR - low density lipoprotein receptor, CD74 - cd74 molecule, major histocompatibility complex, class ii in…
Transcripts	GO:0032940	secretion by cell	ASE	1e-10	10	4.41e-08	7.35556	2.19	9817	577	568	73	[TIMP1 - timp metallopeptidase inhibitor 1, CSTB - cystatin b (stefin b), HVCN1 - hydrogen voltage-gated channel 1, TSPAN14 - tetraspanin 14, FAM3C - family with sequence similarity 3, member c, GPR97 - g protein-coupled receptor 97, PRG2 - proteoglycan 2, bone marrow (natural killer cell activator, eosinophil granule major basic protein), SIGLEC14 - sialic acid binding ig-like lectin 14, BPI - b…
Transcript	GO:0002694	regulation of leukocyte activation	ASE	5.34e-10	9.27246	2e-07	6.69897	2.85	9817	255	568	42	[SAMSN1 - sam domain, sh3 domain and nuclear localization signals 1, PTAFR - platelet-activating factor receptor, ITGAM - integrin, alpha m (complement component 3 receptor 3 subunit), MAP3K8 - mitogen-activated protein kinase kinase kinase 8, BPI - bactericidal/permeability-increasing protein, SDC4 - syndecan 4, CCR2 - chemokine (c-c motif) receptor 2, IL23A - interleukin 23, alpha subunit p19, …
Transcripts	GO:0050776	regulation of immune response	ASE	7.44e-10	9.12843	2.71e-07	6.56703	2.21	9817	508	568	65	[GFI1 - growth factor independent 1 transcription repressor, BIRC3 - baculoviral iap repeat containing 3, CLEC4A - c-type lectin domain family 4, member a, IL23A - interleukin 23, alpha subunit p19, BST2 - bone marrow stromal cell antigen 2, DENND1B - denn/madd domain containing 1b, CD74 - cd74 molecule, major histocompatibility complex, class ii invariant chain, CASP8 - caspase 8, apoptosis-rela…
Transcript	GO:0050865	regulation of cell activation	ASE	2.54e-09	8.59517	7.72e-07	6.11238	2.71	9817	268	568	42	[SAMSN1 - sam domain, sh3 domain and nuclear localization signals 1, ITGAM - integrin, alpha m (complement component 3 receptor 3 subunit), PTAFR - platelet-activating factor receptor, MAP3K8 - mitogen-activated protein kinase kinase kinase 8, BPI - bactericidal/permeability-increasing protein, SDC4 - syndecan 4, CCR2 - chemokine (c-c motif) receptor 2, IL23A - interleukin 23, alpha subunit p19, …
Transcripts	GO:0050900	leukocyte migration	ASE	9.35e-09	8.02919	2.71e-06	5.56703	3.3	9817	152	568	29	[ICAM1 - intercellular adhesion molecule 1, SLC7A7 - solute carrier family 7 (amino acid transporter light chain, y+l system), member 7, CCR5 - chemokine (c-c motif) receptor 5 (gene/pseudogene), ITGA9 - integrin, alpha 9, CXCR4 - chemokine (c-x-c motif) receptor 4, ITGAM - integrin, alpha m (complement component 3 receptor 3 subunit), EPX - eosinophil peroxidase, AZU1 - azurocidin 1, SDC4 - synd…
Transcript	GO:0002819	regulation of adaptive immune response	ASE	1.71e-08	7.767	4.63e-06	5.33442	4.32	9817	80	568	20	[CEACAM1 - carcinoembryonic antigen-related cell adhesion molecule 1 (biliary glycoprotein), SAMSN1 - sam domain, sh3 domain and nuclear localization signals 1, IL27RA - interleukin 27 receptor, alpha, ZP3 - zona pellucida glycoprotein 3 (sperm receptor), CD48 - cd48 molecule, BCL6 - b-cell cll/lymphoma 6, CD40 - cd40 molecule, tnf receptor superfamily member 5, IL1B - interleukin 1, beta, CLC - …
Transcripts	GO:0002822	regulation of adaptive immune response based on somatic recombination of immune receptors built from immunoglobulin superfamily domains	ASE	8.91e-08	7.05012	1.92e-05	4.7167	4.32	9817	72	568	18	[CEACAM1 - carcinoembryonic antigen-related cell adhesion molecule 1 (biliary glycoprotein), IL27RA - interleukin 27 receptor, alpha, ZP3 - zona pellucida glycoprotein 3 (sperm receptor), BCL6 - b-cell cll/lymphoma 6, IL1B - interleukin 1, beta, CD40 - cd40 molecule, tnf receptor superfamily member 5, CLC - charcot-leyden crystal galectin, CCR2 - chemokine (c-c motif) receptor 2, IL23A - interleu…
Transcript	GO:0002683	negative regulation of immune system process	ASE	4.06e-07	6.39147	6.9e-05	4.16115	2.63	9817	210	568	32	[SAMSN1 - sam domain, sh3 domain and nuclear localization signals 1, BPI - bactericidal/permeability-increasing protein, SDC4 - syndecan 4, CCR2 - chemokine (c-c motif) receptor 2, NFE2L2 - nuclear factor (erythroid-derived 2)-like 2, LDLR - low density lipoprotein receptor, BST2 - bone marrow stromal cell antigen 2, CD74 - cd74 molecule, major histocompatibility complex, class ii invariant chain…
Transcript	GO:0002695	negative regulation of leukocyte activation	ASE	6.02e-07	6.2204	9.25e-05	4.03386	3.84	9817	81	568	18	[ZC3H12A - zinc finger ccch-type containing 12a, CEACAM1 - carcinoembryonic antigen-related cell adhesion molecule 1 (biliary glycoprotein), SAMSN1 - sam domain, sh3 domain and nuclear localization signals 1, TNFRSF14 - tumor necrosis factor receptor superfamily, member 14, BCL6 - b-cell cll/lymphoma 6, BPI - bactericidal/permeability-increasing protein, SDC4 - syndecan 4, CCR2 - chemokine (c-c m…
Transcripts	GO:0002697	regulation of immune effector process	ASE	8.78e-07	6.05651	0.000124	3.90658	2.69	9817	186	568	29	[ITGAM - integrin, alpha m (complement component 3 receptor 3 subunit), PTAFR - platelet-activating factor receptor, BIRC3 - baculoviral iap repeat containing 3, CCR2 - chemokine (c-c motif) receptor 2, IL23A - interleukin 23, alpha subunit p19, BST2 - bone marrow stromal cell antigen 2, CD74 - cd74 molecule, major histocompatibility complex, class ii invariant chain, TNFSF13 - tumor necrosis fac…
Transcript	GO:0002703	regulation of leukocyte mediated immunity	ASE	1.38e-06	5.86012	0.000172	3.76447	3.49	9817	94	568	19	[CEACAM1 - carcinoembryonic antigen-related cell adhesion molecule 1 (biliary glycoprotein), IL27RA - interleukin 27 receptor, alpha, ZP3 - zona pellucida glycoprotein 3 (sperm receptor), PTAFR - platelet-activating factor receptor, ITGAM - integrin, alpha m (complement component 3 receptor 3 subunit), BCL6 - b-cell cll/lymphoma 6, CD40 - cd40 molecule, tnf receptor superfamily member 5, IL1B - i…
Transcripts	GO:0050866	negative regulation of cell activation	ASE	1.53e-06	5.81531	0.000184	3.73518	3.62	9817	86	568	18	[ZC3H12A - zinc finger ccch-type containing 12a, CEACAM1 - carcinoembryonic antigen-related cell adhesion molecule 1 (biliary glycoprotein), SAMSN1 - sam domain, sh3 domain and nuclear localization signals 1, TNFRSF14 - tumor necrosis factor receptor superfamily, member 14, BCL6 - b-cell cll/lymphoma 6, BPI - bactericidal/permeability-increasing protein, SDC4 - syndecan 4, CCR2 - chemokine (c-c m…
Transcript	GO:0035556	intracellular signal transduction	ASE	1.88e-05	4.72584	0.00159	2.7986	1.58	9817	874	568	80	[BNIP3 - bcl2/adenovirus e1b 19kda interacting protein 3, RGL4 - ral guanine nucleotide dissociation stimulator-like 4, KRCC1 - lysine-rich coiled-coil 1, BIRC3 - baculoviral iap repeat containing 3, MAP3K8 - mitogen-activated protein kinase kinase kinase 8, ZNF385A - zinc finger protein 385a, BBC3 - bcl2 binding component 3, SLC8A1 - solute carrier family 8 (sodium/calcium exchanger), member 1, …
Transcript	GO:0002761	regulation of myeloid leukocyte differentiation	ASE	2.44e-05	4.61261	0.00197	2.70553	3.81	9817	59	568	13	[PPARGC1B - peroxisome proliferator-activated receptor gamma, coactivator 1 beta, CEACAM1 - carcinoembryonic antigen-related cell adhesion molecule 1 (biliary glycoprotein), TYROBP - tyro protein tyrosine kinase binding protein, EVI2B - ecotropic viral integration site 2b, CCL3 - chemokine (c-c motif) ligand 3, IL23A - interleukin 23, alpha subunit p19, TNF - tumor necrosis factor, FOS - fbj muri…
Transcripts	GO:0002700	regulation of production of molecular mediator of immune response	ASE	3.23e-05	4.4908	0.00251	2.60033	3.51	9817	69	568	14	[IL27RA - interleukin 27 receptor, alpha, CD36 - cd36 molecule (thrombospondin receptor), TNFRSF14 - tumor necrosis factor receptor superfamily, member 14, PRKDC - protein kinase, dna-activated, catalytic polypeptide, BCL6 - b-cell cll/lymphoma 6, CD40 - cd40 molecule, tnf receptor superfamily member 5, CLC - charcot-leyden crystal galectin, BST2 - bone marrow stromal cell antigen 2, TNF - tumor …
Transcript	GO:0016125	sterol metabolic process	ASE	3.82e-05	4.41794	0.00285	2.54516	3.46	9817	70	568	14	[PRKAG2 - protein kinase, amp-activated, gamma 2 non-catalytic subunit, LSS - lanosterol synthase (2,3-oxidosqualene-lanosterol cyclase), INSIG1 - insulin induced gene 1, ACLY - atp citrate lyase, APOC1 - apolipoprotein c-i, LRP5 - low density lipoprotein receptor-related protein 5, OSBPL5 - oxysterol binding protein-like 5, CYP51A1 - cytochrome p450, family 51, subfamily a, polypeptide 1, LDLR -…
Transcripts	GO:0002250	adaptive immune response	ASE	5.02e-05	4.2993	0.00363	2.44009	3.07	9817	90	568	16	[LILRA3 - leukocyte immunoglobulin-like receptor, subfamily a (without tm domain), member 3, CTSH - cathepsin h, RNF19B - ring finger protein 19b, ZP3 - zona pellucida glycoprotein 3 (sperm receptor), NFKB2 - nuclear factor of kappa light polypeptide gene enhancer in b-cells 2 (p49/p100), SLAMF7 - slam family member 7, CTSS - cathepsin s, BCL6 - b-cell cll/lymphoma 6, CLEC4A - c-type lectin domai…
Transcripts	GO:0002699	positive regulation of immune effector process	ASE	0.000161	3.79317	0.00899	2.04624	2.7	9817	109	568	17	[ZP3 - zona pellucida glycoprotein 3 (sperm receptor), ITGAM - integrin, alpha m (complement component 3 receptor 3 subunit), PTAFR - platelet-activating factor receptor, TNFRSF14 - tumor necrosis factor receptor superfamily, member 14, CD36 - cd36 molecule (thrombospondin receptor), CD40 - cd40 molecule, tnf receptor superfamily member 5, IL1B - interleukin 1, beta, CCR2 - chemokine (c-c motif) …
Transcripts	GO:0031623	receptor internalization	ASE	0.000174	3.75945	0.00926	2.03339	4.77	9817	29	568	8	[CEACAM1 - carcinoembryonic antigen-related cell adhesion molecule 1 (biliary glycoprotein), FCER1G - fc fragment of ige, high affinity i, receptor for; gamma polypeptide, RAMP1 - receptor (g protein-coupled) activity modifying protein 1, PICALM - phosphatidylinositol binding clathrin assembly protein, ADM - adrenomedullin, CD36 - cd36 molecule (thrombospondin receptor), IL8 - interleukin 8, LMBR…
Transcript	GO:0016126	sterol biosynthetic process	ASE	0.000225	3.64782	0.0115	1.9393	4.61	9817	30	568	8	[PRKAG2 - protein kinase, amp-activated, gamma 2 non-catalytic subunit, CYP51A1 - cytochrome p450, family 51, subfamily a, polypeptide 1, LSS - lanosterol synthase (2,3-oxidosqualene-lanosterol cyclase), INSIG1 - insulin induced gene 1, HMGCR - 3-hydroxy-3-methylglutaryl-coa reductase, HMGCS1 - 3-hydroxy-3-methylglutaryl-coa synthase 1 (soluble), ACLY - atp citrate lyase, MSMO1 - methylsterol mon…
Transcripts	GO:0032760	positive regulation of tumor necrosis factor production	ASE	0.000451	3.34582	0.0195	1.70997	3.79	9817	41	568	9	[HSPB1 - heat shock 27kda protein 1, IL23A - interleukin 23, alpha subunit p19, FCER1G - fc fragment of ige, high affinity i, receptor for; gamma polypeptide, PTAFR - platelet-activating factor receptor, CD36 - cd36 molecule (thrombospondin receptor), TLR2 - toll-like receptor 2, AZU1 - azurocidin 1, CCL3 - chemokine (c-c motif) ligand 3, CCR2 - chemokine (c-c motif) receptor 2]
ASEs	GO:0002250	adaptive immune response	Transcripts	3.8e-06	5.42022	0.0482	1.31695	14.05	9776	87	48	6	[RNF19B - ring finger protein 19b, CD74 - cd74 molecule, major histocompatibility complex, class ii invariant chain, FCER1G - fc fragment of ige, high affinity i, receptor for; gamma polypeptide, NFKB2 - nuclear factor of kappa light polypeptide gene enhancer in b-cells 2 (p49/p100), CTSS - cathepsin s, CLEC4A - c-type lectin domain family 4, member a]
ASEs	GO:0002682	regulation of immune system process	Transcripts	9.93e-06	5.00305	0.0315	1.50169	3.77	9776	757	48	14	[HCST - hematopoietic cell signal transducer, CEACAM1 - carcinoembryonic antigen-related cell adhesion molecule 1 (biliary glycoprotein), TYROBP - tyro protein tyrosine kinase binding protein, CD36 - cd36 molecule (thrombospondin receptor), CTSS - cathepsin s, CCR2 - chemokine (c-c motif) receptor 2, CLEC4A - c-type lectin domain family 4, member a, LDLR - low density lipoprotein receptor, CD74 -…
ASEs	GO:0051240	positive regulation of multicellular organismal process	Transcripts	1.39e-05	4.85699	0.0353	1.45223	3.94	9776	672	48	13	[CEACAM1 - carcinoembryonic antigen-related cell adhesion molecule 1 (biliary glycoprotein), P2RY2 - purinergic receptor p2y, g-protein coupled, 2, SRRT - serrate rna effector molecule homolog (arabidopsis), CD36 - cd36 molecule (thrombospondin receptor), NFKB2 - nuclear factor of kappa light polypeptide gene enhancer in b-cells 2 (p49/p100), CCR2 - chemokine (c-c motif) receptor 2, LDLR - low de…
ASEs	GO:0050776	regulation of immune response	Transcripts	2.06e-05	4.68613	0.0373	1.42829	4.53	9776	495	48	11	[HCST - hematopoietic cell signal transducer, CD74 - cd74 molecule, major histocompatibility complex, class ii invariant chain, CEACAM1 - carcinoembryonic antigen-related cell adhesion molecule 1 (biliary glycoprotein), FCER1G - fc fragment of ige, high affinity i, receptor for; gamma polypeptide, TYROBP - tyro protein tyrosine kinase binding protein, CD36 - cd36 molecule (thrombospondin receptor…
ASEs	GO:0002366	leukocyte activation involved in immune response	Transcripts	3.62e-05	4.44129	0.046	1.33724	4.73	9776	431	48	10	[CEACAM1 - carcinoembryonic antigen-related cell adhesion molecule 1 (biliary glycoprotein), FCER1G - fc fragment of ige, high affinity i, receptor for; gamma polypeptide, TYROBP - tyro protein tyrosine kinase binding protein, MS4A3 - membrane-spanning 4-domains, subfamily a, member 3 (hematopoietic cell-specific), CD36 - cd36 molecule (thrombospondin receptor), FTH1 - ferritin, heavy polypeptide…
ASEs	GO:0002263	cell activation involved in immune response	Transcripts	3.84e-05	4.41567	0.0443	1.3536	4.69	9776	434	48	10	[CEACAM1 - carcinoembryonic antigen-related cell adhesion molecule 1 (biliary glycoprotein), FCER1G - fc fragment of ige, high affinity i, receptor for; gamma polypeptide, TYROBP - tyro protein tyrosine kinase binding protein, MS4A3 - membrane-spanning 4-domains, subfamily a, member 3 (hematopoietic cell-specific), CD36 - cd36 molecule (thrombospondin receptor), FTH1 - ferritin, heavy polypeptide…
ASEs	GO:0002695	negative regulation of leukocyte activation	Transcripts	4.47e-05	4.34969	0.0473	1.32514	12.57	9776	81	48	5	[LDLR - low density lipoprotein receptor, CEACAM1 - carcinoembryonic antigen-related cell adhesion molecule 1 (biliary glycoprotein), CD74 - cd74 molecule, major histocompatibility complex, class ii invariant chain, MILR1 - mast cell immunoglobulin-like receptor 1, CCR2 - chemokine (c-c motif) receptor 2]
ASEs	GO:0050866	negative regulation of cell activation	Transcripts	5.96e-05	4.22475	0.0541	1.2668	11.84	9776	86	48	5	[LDLR - low density lipoprotein receptor, CEACAM1 - carcinoembryonic antigen-related cell adhesion molecule 1 (biliary glycoprotein), CD74 - cd74 molecule, major histocompatibility complex, class ii invariant chain, MILR1 - mast cell immunoglobulin-like receptor 1, CCR2 - chemokine (c-c motif) receptor 2]
ASEs	GO:0002683	negative regulation of immune system process	Transcripts	6.08e-05	4.2161	0.0514	1.28904	6.89	9776	207	48	7	[LDLR - low density lipoprotein receptor, CD74 - cd74 molecule, major histocompatibility complex, class ii invariant chain, CEACAM1 - carcinoembryonic antigen-related cell adhesion molecule 1 (biliary glycoprotein), FCER1G - fc fragment of ige, high affinity i, receptor for; gamma polypeptide, MILR1 - mast cell immunoglobulin-like receptor 1, MYC - v-myc avian myelocytomatosis viral oncogene homo…
ASEs	GO:0043299	leukocyte degranulation	Transcripts	9.26e-05	4.03339	0.0653	1.18509	4.74	9776	387	48	9	[CEACAM1 - carcinoembryonic antigen-related cell adhesion molecule 1 (biliary glycoprotein), FCER1G - fc fragment of ige, high affinity i, receptor for; gamma polypeptide, TYROBP - tyro protein tyrosine kinase binding protein, MS4A3 - membrane-spanning 4-domains, subfamily a, member 3 (hematopoietic cell-specific), CD36 - cd36 molecule (thrombospondin receptor), FTH1 - ferritin, heavy polypeptide…
ASEs	GO:0002275	myeloid cell activation involved in immune response	Transcripts	0.000102	3.9914	0.0683	1.16558	4.68	9776	392	48	9	[CEACAM1 - carcinoembryonic antigen-related cell adhesion molecule 1 (biliary glycoprotein), FCER1G - fc fragment of ige, high affinity i, receptor for; gamma polypeptide, TYROBP - tyro protein tyrosine kinase binding protein, MS4A3 - membrane-spanning 4-domains, subfamily a, member 3 (hematopoietic cell-specific), CD36 - cd36 molecule (thrombospondin receptor), FTH1 - ferritin, heavy polypeptide…
ASEs	GO:0006887	exocytosis	Transcripts	0.000103	3.98716	0.0655	1.18376	4.17	9776	488	48	10	[CEACAM1 - carcinoembryonic antigen-related cell adhesion molecule 1 (biliary glycoprotein), FCER1G - fc fragment of ige, high affinity i, receptor for; gamma polypeptide, TYROBP - tyro protein tyrosine kinase binding protein, MS4A3 - membrane-spanning 4-domains, subfamily a, member 3 (hematopoietic cell-specific), CD36 - cd36 molecule (thrombospondin receptor), SLC17A9 - solute carrier family 17…
ASEs	GO:0002252	immune effector process	Transcripts	0.000112	3.95078	0.0679	1.16813	3.76	9776	596	48	11	[CD74 - cd74 molecule, major histocompatibility complex, class ii invariant chain, CEACAM1 - carcinoembryonic antigen-related cell adhesion molecule 1 (biliary glycoprotein), FCER1G - fc fragment of ige, high affinity i, receptor for; gamma polypeptide, TYROBP - tyro protein tyrosine kinase binding protein, MS4A3 - membrane-spanning 4-domains, subfamily a, member 3 (hematopoietic cell-specific), …
ASEs	GO:0006955	immune response	Transcripts	0.000124	3.90658	0.0683	1.16558	4.56	9776	402	48	9	[RNF19B - ring finger protein 19b, CD74 - cd74 molecule, major histocompatibility complex, class ii invariant chain, FCER1G - fc fragment of ige, high affinity i, receptor for; gamma polypeptide, TYROBP - tyro protein tyrosine kinase binding protein, NFKB2 - nuclear factor of kappa light polypeptide gene enhancer in b-cells 2 (p49/p100), FTH1 - ferritin, heavy polypeptide 1, CTSS - cathepsin s, C…
ASEs	GO:0001775	cell activation	Transcripts	0.000149	3.82681	0.0754	1.12263	3.64	9776	615	48	11	[CEACAM1 - carcinoembryonic antigen-related cell adhesion molecule 1 (biliary glycoprotein), FCER1G - fc fragment of ige, high affinity i, receptor for; gamma polypeptide, TYROBP - tyro protein tyrosine kinase binding protein, MS4A3 - membrane-spanning 4-domains, subfamily a, member 3 (hematopoietic cell-specific), CD36 - cd36 molecule (thrombospondin receptor), NFKB2 - nuclear factor of kappa li…
ASEs	GO:0002699	positive regulation of immune effector process	Transcripts	0.000154	3.81248	0.0753	1.12321	9.7	9776	105	48	5	[CD74 - cd74 molecule, major histocompatibility complex, class ii invariant chain, FCER1G - fc fragment of ige, high affinity i, receptor for; gamma polypeptide, CD36 - cd36 molecule (thrombospondin receptor), MSH6 - muts homolog 6 (e. coli), CCR2 - chemokine (c-c motif) receptor 2]
ASEs	GO:0002761	regulation of myeloid leukocyte differentiation	Transcripts	0.000167	3.77728	0.0785	1.10513	14.29	9776	57	48	4	[CEACAM1 - carcinoembryonic antigen-related cell adhesion molecule 1 (biliary glycoprotein), CD74 - cd74 molecule, major histocompatibility complex, class ii invariant chain, TYROBP - tyro protein tyrosine kinase binding protein, MYC - v-myc avian myelocytomatosis viral oncogene homolog]
ASEs	GO:0002274	myeloid leukocyte activation	Transcripts	0.000185	3.73283	0.0811	1.09098	4.32	9776	424	48	9	[CEACAM1 - carcinoembryonic antigen-related cell adhesion molecule 1 (biliary glycoprotein), FCER1G - fc fragment of ige, high affinity i, receptor for; gamma polypeptide, TYROBP - tyro protein tyrosine kinase binding protein, MS4A3 - membrane-spanning 4-domains, subfamily a, member 3 (hematopoietic cell-specific), CD36 - cd36 molecule (thrombospondin receptor), FTH1 - ferritin, heavy polypeptide…
ASEs	GO:0002694	regulation of leukocyte activation	Transcripts	0.000198	3.70333	0.0837	1.07727	5.7	9776	250	48	7	[LDLR - low density lipoprotein receptor, CD74 - cd74 molecule, major histocompatibility complex, class ii invariant chain, CEACAM1 - carcinoembryonic antigen-related cell adhesion molecule 1 (biliary glycoprotein), FCER1G - fc fragment of ige, high affinity i, receptor for; gamma polypeptide, MILR1 - mast cell immunoglobulin-like receptor 1, MSH6 - muts homolog 6 (e. coli), CCR2 - chemokine (c-c…
ASEs	GO:0002697	regulation of immune effector process	Transcripts	0.000231	3.63639	0.0948	1.02319	6.79	9776	180	48	6	[CEACAM1 - carcinoembryonic antigen-related cell adhesion molecule 1 (biliary glycoprotein), CD74 - cd74 molecule, major histocompatibility complex, class ii invariant chain, FCER1G - fc fragment of ige, high affinity i, receptor for; gamma polypeptide, CD36 - cd36 molecule (thrombospondin receptor), MSH6 - muts homolog 6 (e. coli), CCR2 - chemokine (c-c motif) receptor 2]
ASEs	GO:0050865	regulation of cell activation	Transcripts	0.00027	3.56864	0.101	0.995679	5.42	9776	263	48	7	[LDLR - low density lipoprotein receptor, CD74 - cd74 molecule, major histocompatibility complex, class ii invariant chain, CEACAM1 - carcinoembryonic antigen-related cell adhesion molecule 1 (biliary glycoprotein), FCER1G - fc fragment of ige, high affinity i, receptor for; gamma polypeptide, MILR1 - mast cell immunoglobulin-like receptor 1, MSH6 - muts homolog 6 (e. coli), CCR2 - chemokine (c-c…
ASEs	GO:0002700	regulation of production of molecular mediator of immune response	Transcripts	0.000278	3.55596	0.101	0.995679	12.53	9776	65	48	4	[CD74 - cd74 molecule, major histocompatibility complex, class ii invariant chain, FCER1G - fc fragment of ige, high affinity i, receptor for; gamma polypeptide, CD36 - cd36 molecule (thrombospondin receptor), MSH6 - muts homolog 6 (e. coli)]
ASEs	GO:0002376	immune system process	Transcripts	0.000281	3.55129	0.0993	1.00305	2.64	9776	1157	48	15	[RNF19B - ring finger protein 19b, CEACAM1 - carcinoembryonic antigen-related cell adhesion molecule 1 (biliary glycoprotein), TYROBP - tyro protein tyrosine kinase binding protein, CD36 - cd36 molecule (thrombospondin receptor), NFKB2 - nuclear factor of kappa light polypeptide gene enhancer in b-cells 2 (p49/p100), CTSS - cathepsin s, CCR2 - chemokine (c-c motif) receptor 2, CLEC4A - c-type lec…
ASEs	GO:0048583	regulation of response to stimulus	Transcripts	0.000299	3.52433	0.0999	1.00043	2.09	9776	2045	48	21	[PRKAG2 - protein kinase, amp-activated, gamma 2 non-catalytic subunit, ARAP1 - arfgap with rhogap domain, ankyrin repeat and ph domain 1, HCST - hematopoietic cell signal transducer, C9orf89 - chromosome 9 open reading frame 89, CEACAM1 - carcinoembryonic antigen-related cell adhesion molecule 1 (biliary glycoprotein), TYROBP - tyro protein tyrosine kinase binding protein, CD36 - cd36 molecule (…
ASEs	GO:0045055	regulated exocytosis	Transcripts	0.000299	3.52433	0.103	0.987163	4.06	9776	452	48	9	[CEACAM1 - carcinoembryonic antigen-related cell adhesion molecule 1 (biliary glycoprotein), FCER1G - fc fragment of ige, high affinity i, receptor for; gamma polypeptide, TYROBP - tyro protein tyrosine kinase binding protein, MS4A3 - membrane-spanning 4-domains, subfamily a, member 3 (hematopoietic cell-specific), CD36 - cd36 molecule (thrombospondin receptor), FTH1 - ferritin, heavy polypeptide…
ASEs	GO:0002822	regulation of adaptive immune response based on somatic recombination of immune receptors built from immunoglobulin superfamily domains	Transcripts	0.000331	3.48017	0.108	0.966576	11.98	9776	68	48	4	[CEACAM1 - carcinoembryonic antigen-related cell adhesion molecule 1 (biliary glycoprotein), FCER1G - fc fragment of ige, high affinity i, receptor for; gamma polypeptide, MSH6 - muts homolog 6 (e. coli), CCR2 - chemokine (c-c motif) receptor 2]
ASEs	GO:0045321	leukocyte activation	Transcripts	0.000332	3.47886	0.105	0.978811	3.62	9776	563	48	10	[CEACAM1 - carcinoembryonic antigen-related cell adhesion molecule 1 (biliary glycoprotein), FCER1G - fc fragment of ige, high affinity i, receptor for; gamma polypeptide, TYROBP - tyro protein tyrosine kinase binding protein, MS4A3 - membrane-spanning 4-domains, subfamily a, member 3 (hematopoietic cell-specific), CD36 - cd36 molecule (thrombospondin receptor), FTH1 - ferritin, heavy polypeptide…
ASEs	GO:0032940	secretion by cell	Transcripts	0.000366	3.43652	0.113	0.946922	3.57	9776	570	48	10	[CEACAM1 - carcinoembryonic antigen-related cell adhesion molecule 1 (biliary glycoprotein), FCER1G - fc fragment of ige, high affinity i, receptor for; gamma polypeptide, TYROBP - tyro protein tyrosine kinase binding protein, MS4A3 - membrane-spanning 4-domains, subfamily a, member 3 (hematopoietic cell-specific), CD36 - cd36 molecule (thrombospondin receptor), SLC17A9 - solute carrier family 17…
ASEs	GO:0016125	sterol metabolic process	Transcripts	0.00037	3.4318	0.112	0.950782	11.64	9776	70	48	4	[PRKAG2 - protein kinase, amp-activated, gamma 2 non-catalytic subunit, LSS - lanosterol synthase (2,3-oxidosqualene-lanosterol cyclase), LDLR - low density lipoprotein receptor, MSMO1 - methylsterol monooxygenase 1]
ASEs	GO:0031623	receptor internalization	Transcripts	0.000371	3.43063	0.107	0.970616	21.07	9776	29	48	3	[CEACAM1 - carcinoembryonic antigen-related cell adhesion molecule 1 (biliary glycoprotein), FCER1G - fc fragment of ige, high affinity i, receptor for; gamma polypeptide, CD36 - cd36 molecule (thrombospondin receptor)]
ASEs	GO:0016126	sterol biosynthetic process	Transcripts	0.000411	3.38616	0.116	0.935542	20.37	9776	30	48	3	[PRKAG2 - protein kinase, amp-activated, gamma 2 non-catalytic subunit, LSS - lanosterol synthase (2,3-oxidosqualene-lanosterol cyclase), MSMO1 - methylsterol monooxygenase 1]
ASEs	GO:0007165	signal transduction	Transcripts	0.000447	3.34969	0.123	0.910095	2.03	9776	2103	48	21	[PRKAG2 - protein kinase, amp-activated, gamma 2 non-catalytic subunit, ARAP1 - arfgap with rhogap domain, ankyrin repeat and ph domain 1, RALGDS - ral guanine nucleotide dissociation stimulator, CEACAM1 - carcinoembryonic antigen-related cell adhesion molecule 1 (biliary glycoprotein), P2RY2 - purinergic receptor p2y, g-protein coupled, 2, TYROBP - tyro protein tyrosine kinase binding protein, C…
ASEs	GO:0043312	neutrophil degranulation	Transcripts	0.000451	3.34582	0.122	0.91364	4.31	9776	378	48	8	[CEACAM1 - carcinoembryonic antigen-related cell adhesion molecule 1 (biliary glycoprotein), FCER1G - fc fragment of ige, high affinity i, receptor for; gamma polypeptide, TYROBP - tyro protein tyrosine kinase binding protein, MS4A3 - membrane-spanning 4-domains, subfamily a, member 3 (hematopoietic cell-specific), CD36 - cd36 molecule (thrombospondin receptor), FTH1 - ferritin, heavy polypeptide…
ASEs	GO:0002283	neutrophil activation involved in immune response	Transcripts	0.000459	3.33819	0.121	0.917215	4.3	9776	379	48	8	[CEACAM1 - carcinoembryonic antigen-related cell adhesion molecule 1 (biliary glycoprotein), FCER1G - fc fragment of ige, high affinity i, receptor for; gamma polypeptide, TYROBP - tyro protein tyrosine kinase binding protein, MS4A3 - membrane-spanning 4-domains, subfamily a, member 3 (hematopoietic cell-specific), CD36 - cd36 molecule (thrombospondin receptor), FTH1 - ferritin, heavy polypeptide…
ASEs	GO:0002819	regulation of adaptive immune response	Transcripts	0.000507	3.29499	0.124	0.906578	10.72	9776	76	48	4	[CEACAM1 - carcinoembryonic antigen-related cell adhesion molecule 1 (biliary glycoprotein), FCER1G - fc fragment of ige, high affinity i, receptor for; gamma polypeptide, MSH6 - muts homolog 6 (e. coli), CCR2 - chemokine (c-c motif) receptor 2]
ASEs	GO:0042119	neutrophil activation	Transcripts	0.000509	3.29328	0.122	0.91364	4.23	9776	385	48	8	[CEACAM1 - carcinoembryonic antigen-related cell adhesion molecule 1 (biliary glycoprotein), FCER1G - fc fragment of ige, high affinity i, receptor for; gamma polypeptide, TYROBP - tyro protein tyrosine kinase binding protein, MS4A3 - membrane-spanning 4-domains, subfamily a, member 3 (hematopoietic cell-specific), CD36 - cd36 molecule (thrombospondin receptor), FTH1 - ferritin, heavy polypeptide…
ASEs	GO:0036230	granulocyte activation	Transcripts	0.000527	3.27819	0.124	0.906578	4.21	9776	387	48	8	[CEACAM1 - carcinoembryonic antigen-related cell adhesion molecule 1 (biliary glycoprotein), FCER1G - fc fragment of ige, high affinity i, receptor for; gamma polypeptide, TYROBP - tyro protein tyrosine kinase binding protein, MS4A3 - membrane-spanning 4-domains, subfamily a, member 3 (hematopoietic cell-specific), CD36 - cd36 molecule (thrombospondin receptor), FTH1 - ferritin, heavy polypeptide…
ASEs	GO:0046903	secretion	Transcripts	0.000595	3.22548	0.137	0.863279	3.36	9776	606	48	10	[CEACAM1 - carcinoembryonic antigen-related cell adhesion molecule 1 (biliary glycoprotein), FCER1G - fc fragment of ige, high affinity i, receptor for; gamma polypeptide, TYROBP - tyro protein tyrosine kinase binding protein, MS4A3 - membrane-spanning 4-domains, subfamily a, member 3 (hematopoietic cell-specific), CD36 - cd36 molecule (thrombospondin receptor), SLC17A9 - solute carrier family 17…
ASEs	GO:0035556	intracellular signal transduction	Transcripts	0.000723	3.14086	0.156	0.806875	2.84	9776	862	48	12	[PRKAG2 - protein kinase, amp-activated, gamma 2 non-catalytic subunit, RALGDS - ral guanine nucleotide dissociation stimulator, ASB2 - ankyrin repeat and socs box containing 2, TYROBP - tyro protein tyrosine kinase binding protein, ARHGAP30 - rho gtpase activating protein 30, CD36 - cd36 molecule (thrombospondin receptor), NFATC1 - nuclear factor of activated t-cells, cytoplasmic, calcineurin-de…
ASEs	GO:0050900	leukocyte migration	Transcripts	0.000777	3.10958	0.162	0.790485	6.83	9776	149	48	5	[CEACAM1 - carcinoembryonic antigen-related cell adhesion molecule 1 (biliary glycoprotein), CD74 - cd74 molecule, major histocompatibility complex, class ii invariant chain, FCER1G - fc fragment of ige, high affinity i, receptor for; gamma polypeptide, ITGAX - integrin, alpha x (complement component 3 receptor 4 subunit), CCR2 - chemokine (c-c motif) receptor 2]
ASEs	GO:0002703	regulation of leukocyte mediated immunity	Transcripts	0.000959	3.01818	0.19	0.721246	9.05	9776	90	48	4	[CEACAM1 - carcinoembryonic antigen-related cell adhesion molecule 1 (biliary glycoprotein), FCER1G - fc fragment of ige, high affinity i, receptor for; gamma polypeptide, MSH6 - muts homolog 6 (e. coli), CCR2 - chemokine (c-c motif) receptor 2]
ASEs	GO:0032760	positive regulation of tumor necrosis factor production	Transcripts	0.000966	3.01502	0.189	0.723538	15.27	9776	40	48	3	[FCER1G - fc fragment of ige, high affinity i, receptor for; gamma polypeptide, CD36 - cd36 molecule (thrombospondin receptor), CCR2 - chemokine (c-c motif) receptor 2]
ASEs	GO:0071404	cellular response to low-density lipoprotein particle stimulus		3.84e-06	5.41567	0.0244	1.61261	87.29	9776	7	48	3	[LDLR - low density lipoprotein receptor, FCER1G - fc fragment of ige, high affinity i, receptor for; gamma polypeptide, CD36 - cd36 molecule (thrombospondin receptor)]
ASEs	GO:0061081	positive regulation of myeloid leukocyte cytokine production involved in immune response		6.12e-06	5.21325	0.0259	1.5867	76.38	9776	8	48	3	[CD74 - cd74 molecule, major histocompatibility complex, class ii invariant chain, FCER1G - fc fragment of ige, high affinity i, receptor for; gamma polypeptide, CD36 - cd36 molecule (thrombospondin receptor)]
ASEs	GO:0071402	cellular response to lipoprotein particle stimulus		1.78e-05	4.74958	0.0377	1.42366	55.55	9776	11	48	3	[LDLR - low density lipoprotein receptor, FCER1G - fc fragment of ige, high affinity i, receptor for; gamma polypeptide, CD36 - cd36 molecule (thrombospondin receptor)]
ASEs	GO:0098856	intestinal lipid absorption		2.36e-05	4.62709	0.0333	1.47756	203.67	9776	2	48	2	[LDLR - low density lipoprotein receptor, CD36 - cd36 molecule (thrombospondin receptor)]
ASEs	GO:0030299	intestinal cholesterol absorption		2.36e-05	4.62709	0.0375	1.42597	203.67	9776	2	48	2	[LDLR - low density lipoprotein receptor, CD36 - cd36 molecule (thrombospondin receptor)]
ASEs	GO:0055094	response to lipoprotein particle		5.95e-05	4.22548	0.0581	1.23582	38.19	9776	16	48	3	[LDLR - low density lipoprotein receptor, FCER1G - fc fragment of ige, high affinity i, receptor for; gamma polypeptide, CD36 - cd36 molecule (thrombospondin receptor)]
ASEs	GO:0002702	positive regulation of production of molecular mediator of immune response		7.18e-05	4.14388	0.057	1.24413	17.71	9776	46	48	4	[CD74 - cd74 molecule, major histocompatibility complex, class ii invariant chain, FCER1G - fc fragment of ige, high affinity i, receptor for; gamma polypeptide, CD36 - cd36 molecule (thrombospondin receptor), MSH6 - muts homolog 6 (e. coli)]
ASEs	GO:0007229	integrin-mediated signaling pathway		8.5e-05	4.07058	0.0635	1.19723	16.97	9776	48	48	4	[CEACAM1 - carcinoembryonic antigen-related cell adhesion molecule 1 (biliary glycoprotein), FCER1G - fc fragment of ige, high affinity i, receptor for; gamma polypeptide, TYROBP - tyro protein tyrosine kinase binding protein, ITGAX - integrin, alpha x (complement component 3 receptor 4 subunit)]
ASEs	GO:0015850	organic hydroxy compound transport		0.000117	3.93181	0.0673	1.17198	15.67	9776	52	48	4	[LDLR - low density lipoprotein receptor, CEACAM1 - carcinoembryonic antigen-related cell adhesion molecule 1 (biliary glycoprotein), FCER1G - fc fragment of ige, high affinity i, receptor for; gamma polypeptide, CD36 - cd36 molecule (thrombospondin receptor)]
ASEs	GO:0060907	positive regulation of macrophage cytokine production		0.000141	3.85078	0.0745	1.12784	101.83	9776	4	48	2	[CD74 - cd74 molecule, major histocompatibility complex, class ii invariant chain, CD36 - cd36 molecule (thrombospondin receptor)]
ASEs	GO:0002720	positive regulation of cytokine production involved in immune response		0.000184	3.73518	0.0833	1.07935	26.57	9776	23	48	3	[CD74 - cd74 molecule, major histocompatibility complex, class ii invariant chain, FCER1G - fc fragment of ige, high affinity i, receptor for; gamma polypeptide, CD36 - cd36 molecule (thrombospondin receptor)]
ASEs	GO:0035376	sterol import		0.000234	3.63078	0.09	1.04576	81.47	9776	5	48	2	[LDLR - low density lipoprotein receptor, CD36 - cd36 molecule (thrombospondin receptor)]
ASEs	GO:0070508	cholesterol import		0.000234	3.63078	0.0928	1.03245	81.47	9776	5	48	2	[LDLR - low density lipoprotein receptor, CD36 - cd36 molecule (thrombospondin receptor)]
ASEs	GO:0043300	regulation of leukocyte degranulation		0.000371	3.43063	0.11	0.958607	21.07	9776	29	48	3	[CEACAM1 - carcinoembryonic antigen-related cell adhesion molecule 1 (biliary glycoprotein), FCER1G - fc fragment of ige, high affinity i, receptor for; gamma polypeptide, CCR2 - chemokine (c-c motif) receptor 2]
ASEs	GO:0010935	regulation of macrophage cytokine production		0.000488	3.31158	0.126	0.899629	58.19	9776	7	48	2	[CD74 - cd74 molecule, major histocompatibility complex, class ii invariant chain, CD36 - cd36 molecule (thrombospondin receptor)]
ASEs	GO:0030193	regulation of blood coagulation		0.000499	3.3019	0.124	0.906578	19.09	9776	32	48	3	[CEACAM1 - carcinoembryonic antigen-related cell adhesion molecule 1 (biliary glycoprotein), FCER1G - fc fragment of ige, high affinity i, receptor for; gamma polypeptide, CD36 - cd36 molecule (thrombospondin receptor)]
ASEs	GO:1900046	regulation of hemostasis		0.000499	3.3019	0.127	0.896196	19.09	9776	32	48	3	[CEACAM1 - carcinoembryonic antigen-related cell adhesion molecule 1 (biliary glycoprotein), FCER1G - fc fragment of ige, high affinity i, receptor for; gamma polypeptide, CD36 - cd36 molecule (thrombospondin receptor)]
ASEs	GO:0043301	negative regulation of leukocyte degranulation		0.000649	3.18776	0.147	0.832683	50.92	9776	8	48	2	[CEACAM1 - carcinoembryonic antigen-related cell adhesion molecule 1 (biliary glycoprotein), CCR2 - chemokine (c-c motif) receptor 2]
ASEs	GO:0050818	regulation of coagulation		0.000651	3.18642	0.145	0.838632	17.46	9776	35	48	3	[CEACAM1 - carcinoembryonic antigen-related cell adhesion molecule 1 (biliary glycoprotein), FCER1G - fc fragment of ige, high affinity i, receptor for; gamma polypeptide, CD36 - cd36 molecule (thrombospondin receptor)]
ASEs	GO:0002718	regulation of cytokine production involved in immune response		0.000708	3.14997	0.155	0.809668	16.97	9776	36	48	3	[CD74 - cd74 molecule, major histocompatibility complex, class ii invariant chain, FCER1G - fc fragment of ige, high affinity i, receptor for; gamma polypeptide, CD36 - cd36 molecule (thrombospondin receptor)]
ASEs	GO:0002460	adaptive immune response based on somatic recombination of immune receptors built from immunoglobulin superfamily domains		0.000768	3.11464	0.163	0.787812	16.51	9776	37	48	3	[CD74 - cd74 molecule, major histocompatibility complex, class ii invariant chain, FCER1G - fc fragment of ige, high affinity i, receptor for; gamma polypeptide, NFKB2 - nuclear factor of kappa light polypeptide gene enhancer in b-cells 2 (p49/p100)]
ASEs	GO:0050892	intestinal absorption		0.000831	3.0804	0.17	0.769551	45.26	9776	9	48	2	[LDLR - low density lipoprotein receptor, CD36 - cd36 molecule (thrombospondin receptor)]
ASEs	GO:0031349	positive regulation of defense response		0.000853	3.06905	0.172	0.764472	5.31	9776	230	48	6	[LDLR - low density lipoprotein receptor, FCER1G - fc fragment of ige, high affinity i, receptor for; gamma polypeptide, CD36 - cd36 molecule (thrombospondin receptor), CTSS - cathepsin s, CCR2 - chemokine (c-c motif) receptor 2, CLEC4A - c-type lectin domain family 4, member a]
