# Supplementary material for: Alternative Splicing of Differentiated Myeloid Cell Transcripts after Infection by Anaplasma phagocytophilum Impacts a Selective Group of Cellular Programs
Source: Front Cell Infect Microbiol. 2018 Feb 2;8:14. doi: 10.3389/fcimb.2018.00014 (PMC5801399; doi:10.3389/fcimb.2018.00014)
Supplement: Table S3 — Panther GO-Slim Biological Processes associated with alternatively spliced isoforms after A. phagocytophilum infection of ATRA-differentiated HL-60 cells. [file Table3.XLSX]

## Sheet: Sheet1
Table S3. Panther GO-Slim Biological Processes associated with alternatively spliced isoforms after A. phagocytophilum infection of ATRA-differentiated HL-60 cells
Mapped IDs	Gene Name	PANTHER Family/Subfamily	PANTHER Protein Class	PANTHER GO-Slim Biological Process
ENSG00000178038	ALS2 C-terminal-like protein	ALS2 C-TERMINAL-LIKE PROTEIN (PTHR46089:SF1)	-	-
	ALS2CL
ENSG00000186635	Arf-GAP with Rho-GAP domain, ANK repeat and PH domain-containing protein 1	ARF-GAP WITH RHO-GAP DOMAIN, ANK REPEAT AND PH DOMAIN-CONTAINING PROTEIN 1 (PTHR45899:SF3)	-	G-protein coupled receptor signaling pathway
	ARAP1			cell adhesion
ENSG00000186517	Rho GTPase-activating protein 30	RHO GTPASE-ACTIVATING PROTEIN 30 (PTHR15729:SF12)	-	-
	ARHGAP30
ENSG00000100628	Ankyrin repeat and SOCS box protein 2	ANKYRIN REPEAT AND SOCS BOX PROTEIN 2 (PTHR24173:SF33)	-	-
	ASB2
ENSG00000168874	Protein atonal homolog 8	PROTEIN ATONAL HOMOLOG 8 (PTHR19290:SF102)	basic helix-loop-helix transcription factor	ectoderm development
	ATOH8		nuclease	regulation of transcription from RNA polymerase II promoter
ENSG00000105327	Bcl-2-binding component 3	BCL-2-BINDING COMPONENT 3 (PTHR28639:SF1)	-	-
	BBC3
ENSG00000112763	Butyrophilin subfamily 2 member A1	BUTYROPHILIN SUBFAMILY 2 MEMBER A1 (PTHR24100:SF79)	protease inhibitor	cell surface receptor signaling pathway
	BTN2A1			cytokine production
				immune response
				regulation of biological process
ENSG00000165233	Caspase recruitment domain-containing protein 19	CASPASE RECRUITMENT DOMAIN-CONTAINING PROTEIN 19 (PTHR34765:SF1)	-	-
	CARD19
ENSG00000121807	C-C chemokine receptor type 2	C-C CHEMOKINE RECEPTOR TYPE 2 (PTHR10489:SF913)	-	apoptotic process
	CCR2			cellular process
				regulation of biological process
ENSG00000135218	Platelet glycoprotein 4	PLATELET GLYCOPROTEIN 4 (PTHR11923:SF12)	receptor	cell adhesion
	CD36			cellular process
ENSG00000019582	HLA class II histocompatibility antigen gamma chain	HLA CLASS II HISTOCOMPATIBILITY ANTIGEN GAMMA CHAIN (PTHR14093:SF17)	protease inhibitor	-
	CD74
ENSG00000129355	Cyclin-dependent kinase 4 inhibitor D	CYCLIN-DEPENDENT KINASE 4 INHIBITOR B-RELATED (PTHR24148:SF47)	-	-
	CDKN2D
ENSG00000079385	Carcinoembryonic antigen-related cell adhesion molecule 1	CARCINOEMBRYONIC ANTIGEN-RELATED CELL ADHESION MOLECULE 1 (PTHR44427:SF1)	-	-
	CEACAM1
ENSG00000166165	Creatine kinase B-type	CREATINE KINASE B-TYPE (PTHR11547:SF23)	amino acid kinase	-
	CKB
ENSG00000111729	C-type lectin domain family 4 member A	C-TYPE LECTIN DOMAIN FAMILY 4 MEMBER A (PTHR22802:SF10)	cell adhesion molecule	cell surface receptor signaling pathway
	CLEC4A		immunoglobulin receptor superfamily	cell-cell adhesion
				cellular defense response
				immune system process
				intracellular protein transport
				receptor-mediated endocytosis
				response to external stimulus
ENSG00000163131	Cathepsin S	CATHEPSIN S (PTHR12411:SF525)	cysteine protease	catabolic process
	CTSS		protease inhibitor	cellular process
				proteolysis
ENSG00000135924	DnaJ homolog subfamily B member 2	DNAJ HOMOLOG SUBFAMILY B MEMBER 2 (PTHR45168:SF1)	-	-
	DNAJB2
ENSG00000134824	Fatty acid desaturase 2	FATTY ACID DESATURASE 2 (PTHR19353:SF12)	-	-
	FADS2
ENSG00000177706	Extracellular serine/threonine protein kinase FAM20C	EXTRACELLULAR SERINE/THREONINE PROTEIN KINASE FAM20C (PTHR12450:SF11)	-	anatomical structure morphogenesis
	FAM20C			cellular process
				phosphate-containing compound metabolic process
				protein phosphorylation
				single-multicellular organism process
				system development
ENSG00000158869	High affinity immunoglobulin epsilon receptor subunit gamma	HIGH AFFINITY IMMUNOGLOBULIN EPSILON RECEPTOR SUBUNIT GAMMA (PTHR16803:SF0)	-	-
	FCER1G
ENSG00000167996	Ferritin heavy chain	FERRITIN HEAVY CHAIN (PTHR11431:SF37)	storage protein	cellular process
	FTH1			homeostatic process
				localization
ENSG00000126264	Hematopoietic cell signal transducer	HEMATOPOIETIC CELL SIGNAL TRANSDUCER (PTHR21409:SF1)	-	-
	HCST
ENSG00000158104	4-hydroxyphenylpyruvate dioxygenase	4-HYDROXYPHENYLPYRUVATE DIOXYGENASE (PTHR11959:SF1)	-	catabolic process
	HPD			cellular amino acid catabolic process
				cellular process
				nitrogen compound metabolic process
ENSG00000140678	Integrin alpha-X	INTEGRIN ALPHA-X (PTHR23220:SF118)	-	cell adhesion
	ITGAX
ENSG00000153885	BTB/POZ domain-containing protein KCTD15	BTB/POZ DOMAIN-CONTAINING PROTEIN KCTD15 (PTHR14499:SF27)	enzyme modulator	cation transport
	KCTD15
ENSG00000127663	Lysine-specific demethylase 4B	LYSINE-SPECIFIC DEMETHYLASE 4B (PTHR10694:SF30)	zinc finger transcription factor	spermatogenesis
	KDM4B			transcription from RNA polymerase II promoter
ENSG00000100364	Uncharacterized protein KIAA0930	ZGC:172139 (PTHR21477:SF13)	-	-
	KIAA0930
ENSG00000175489	Leucine-rich repeat-containing protein 25	LEUCINE-RICH REPEAT-CONTAINING PROTEIN 25 (PTHR20878:SF0)	-	-
	LRRC25
ENSG00000160285	Lanosterol synthase	LANOSTEROL SYNTHASE (PTHR11764:SF20)	-	-
	LSS
ENSG00000271605	Allergin-1	ALLERGIN-1 (PTHR11481:SF58)	cell adhesion molecule	-
	MILR1
ENSG00000149516	Membrane-spanning 4-domains subfamily A member 3	MEMBRANE-SPANNING 4-DOMAINS SUBFAMILY A MEMBER 3 (PTHR23320:SF74)	receptor	-
	MS4A3
ENSG00000116062	DNA mismatch repair protein Msh6	DNA MISMATCH REPAIR PROTEIN MSH6 (PTHR11361:SF34)	-	DNA recombination
	MSH6			DNA repair
				catabolic process
				meiosis
				nitrogen compound metabolic process
				organelle organization
				phosphate-containing compound metabolic process
				reproduction
				response to stress
ENSG00000052802	Methylsterol monooxygenase 1	METHYLSTEROL MONOOXYGENASE 1 (PTHR11863:SF22)	hydroxylase	biosynthetic process
	MSMO1		oxidase	steroid metabolic process
ENSG00000136997	Myc proto-oncogene protein	MYC PROTO-ONCOGENE PROTEIN (PTHR45851:SF1)	basic helix-loop-helix transcription factor	cell cycle
	MYC		nucleic acid binding	regulation of transcription from RNA polymerase II promoter
ENSG00000089818	Adaptin ear-binding coat-associated protein 1	ADAPTIN EAR-BINDING COAT-ASSOCIATED PROTEIN 1 (PTHR12847:SF3)	ATP-binding cassette (ABC) transporter	vesicle-mediated transport
	NECAP1
ENSG00000131196	Nuclear factor of activated T-cells, cytoplasmic 1	NUCLEAR FACTOR OF ACTIVATED T-CELLS, CYTOPLASMIC 1 (PTHR12533:SF5)	Rel homology transcription factor	biosynthetic process
	NFATC1			calcium-mediated signaling
				cytokine production
				nitrogen compound metabolic process
				regulation of transcription from RNA polymerase II promoter
				response to stimulus
ENSG00000077150	Nuclear factor NF-kappa-B p100 subunit	NUCLEAR FACTOR NF-KAPPA-B P100 SUBUNIT (PTHR24169:SF21)	-	-
	NFKB2
ENSG00000166197	Nucleolar and coiled-body phosphoprotein 1	NUCLEOLAR AND COILED-BODY PHOSPHOPROTEIN 1 (PTHR23216:SF0)	-	-
	NOLC1
ENSG00000175591	P2Y purinoceptor 2	P2Y PURINOCEPTOR 2 (PTHR24231:SF17)	-	-
	P2RY2
ENSG00000105520	Phospholipid phosphatase-related protein type 2	PHOSPHOLIPID PHOSPHATASE-RELATED PROTEIN TYPE 2 (PTHR10165:SF15)	phosphatase	phospholipid metabolic process
	PLPPR2		pyrophosphatase	regulation of biological process
				response to stimulus
				signal transduction
ENSG00000106617	5'-AMP-activated protein kinase subunit gamma-2	5'-AMP-ACTIVATED PROTEIN KINASE SUBUNIT GAMMA-2 (PTHR13780:SF35)	kinase modulator	cellular process
	PRKAG2			fatty acid metabolic process
				protein phosphorylation
				response to stress
ENSG00000160271	Ral guanine nucleotide dissociation stimulator	RAL GUANINE NUCLEOTIDE DISSOCIATION STIMULATOR (PTHR23113:SF35)	guanyl-nucleotide exchange factor	G-protein coupled receptor signaling pathway
	RALGDS			MAPK cascade
				mitosis
				transmembrane receptor protein tyrosine kinase signaling pathway
ENSG00000116514	E3 ubiquitin-protein ligase RNF19B	E3 UBIQUITIN-PROTEIN LIGASE RNF19B (PTHR11685:SF109)	ubiquitin-protein ligase	catabolic process
	RNF19B			cellular process
				cellular protein modification process
				proteolysis
				regulation of biological process
ENSG00000130066	Diamine acetyltransferase 1	DIAMINE ACETYLTRANSFERASE 1 (PTHR10545:SF36)	-	cellular process
	SAT1			nitrogen compound metabolic process
ENSG00000101194	Solute carrier family 17 member 9	SOLUTE CARRIER FAMILY 17 MEMBER 9 (PTHR11662:SF279)	cation transporter	anion transport
	SLC17A9			cellular process
ENSG00000087087	Serrate RNA effector molecule homolog	SERRATE RNA EFFECTOR MOLECULE HOMOLOG (PTHR13165:SF0)	-	response to toxic substance
	SRRT
ENSG00000197780	Transcription initiation factor TFIID subunit 13	TRANSCRIPTION INITIATION FACTOR TFIID SUBUNIT 13 (PTHR11380:SF5)	nucleic acid binding	biosynthetic process
	TAF13		transcription factor	cellular process
				nitrogen compound metabolic process
				regulation of transcription from RNA polymerase II promoter
ENSG00000011600	TYRO protein tyrosine kinase-binding protein	TYRO PROTEIN TYROSINE KINASE-BINDING PROTEIN (PTHR17554:SF2)	-	-
	TYROBP
ENSG00000183696	Uridine phosphorylase 1	URIDINE PHOSPHORYLASE 1 (PTHR43691:SF10)	phosphorylase	pyrimidine nucleobase metabolic process
	UPP1
